# Supplementary material for: Determination of Lipoxygenase, CYP450, and Non-Enzymatic Metabolites of Arachidonic Acid in Essential Hypertension and Type 2 Diabetes
Source: Metabolites. 2022 Sep 13;12(9):859. doi: 10.3390/metabo12090859 (PMC9501142; doi:10.3390/metabo12090859)
Supplement: Supplementary file 1 [file metabolites-12-00859-s001.zip]

Archive with 8 entries (8 files):
- File S1 Process Efficiency.xlsx
- File S2 Calibration curves.csv
- File S3 Clinical Study.csv
- File S4 Clamp.csv
- File S5 R Code.txt
- Supplementary Figure S1.png
- Supplementary Figure S2.png
- Supplementary Tables.pdf
