# Supplementary material for: Determination of Lipoxygenase, CYP450, and Non-Enzymatic Metabolites of Arachidonic Acid in Essential Hypertension and Type 2 Diabetes
Source: Metabolites. 2022 Sep 13;12(9):859. doi: 10.3390/metabo12090859 (PMC9501142; doi:10.3390/metabo12090859)
Supplement: Supplementary file 1 [file metabolites-12-00859-s001.zip › File S1 Process Efficiency.xlsx]

## Sheet: 14,15-DHET
		Set 1 (Pure Standard)					Set 2 (post-extraction spiked samples)					Set 3 (pre-extraction spiked samples)					Matrix Effect = (Set 2 / Set 1) * 100			Recovery = (Set 3 / Set 2) * 100			Process Efficiency = (Set 3 / Set 1) * 100			IS corrected Process Efficiency = (Set 3 / Set 1) * 100
Cal	Replicate	Matrix	AUC	Extrapolated AUC	IS AUC		Matrix	AUC	Extrapolated AUC	IS AUC		Matrix	AUC	Extrapolated AUC	IS AUC		Compound	IS		Compound	IS		Compound	IS
0	1	MeOH	0		846176		PBS	0		918252		PBS	0		428448		#DIV/0!	108.518		#DIV/0!	46.6591		#DIV/0!	50.6334		#DIV/0!
10	1	MeOH	19431		823232		PBS	28338		858983		PBS	9497		320512		145.839	104.343		33.5133	37.313		48.8755	38.9334		125.536
20	1	MeOH	33437		858090		PBS	47921		895379		PBS	14493		336975		143.317	104.346		30.2435	37.6349		43.3442	39.2704		110.374
50	1	MeOH	95200		916919		PBS	91744		900265		PBS	35075		332953		96.3697	98.1837		38.2314	36.9839		36.8435	36.3121		101.463
100	1	MeOH	159378		932595		PBS	151441		865872		PBS	57503		335434		95.02	92.8454		37.9706	38.7394		36.0796	35.9678		100.311
200	1	MeOH	444051		859865		PBS	419527		906761		PBS	134877		364404		94.4772	105.454		32.1498	40.1874		30.3742	42.3792		71.6724
500	1	MeOH	1138078		928518		PBS	1021916		916849		PBS	406918		292811		89.7931	98.7433		39.8191	31.9367		35.7548	31.5353		113.38
1000	1	MeOH	2212037		910813		PBS	2051651		863427		PBS	699289		382981		92.7494	94.7974		34.0842	44.3559		31.6129	42.0483		75.1824
0	2	MeOH	0		946089		PBS	0		1007531		PBS	0		390926		#DIV/0!	106.494		#DIV/0!	38.8004		#DIV/0!	41.3202		#DIV/0!
10	2	MeOH	20610		1032034		PBS	17095		974224		PBS	4102		344448		82.9452	94.3984		23.9953	35.3561		19.903	33.3756		59.6332
20	2	MeOH	29727		899002		PBS	37922		987446		PBS	14658		377231		127.568	109.838		38.653	38.2027		49.3087	41.9611		117.511
50	2	MeOH	106419		1197487		PBS	94955		971097		PBS	33194		385078		89.2275	81.0946		34.9576	39.6539		31.1918	32.1572		96.9979
100	2	MeOH	146672		977990		PBS	149408		972753		PBS	50833		381911		101.865	99.4645		34.0229	39.2608		34.6576	39.0506		88.7505
200	2	MeOH	415825		984588		PBS	398121		950713		PBS	151805		381982		95.7424	96.5595		38.1304	40.1785		36.5069	38.7961		94.0995
500	2	MeOH	1216259		1131362		PBS	1038524		1043608		PBS	375620		388128		85.3867	92.2435		36.1686	37.191		30.8832	34.3063		90.0221
1000	2	MeOH	2136298		1008123		PBS	2132946		974389		PBS	800426		395950		99.8431	96.6538		37.5268	40.6357		37.4679	39.276		95.3965
0	3	MeOH	0		762759		PBS	0		818204		PBS	0		302064		#DIV/0!	107.269		#DIV/0!	36.9179		#DIV/0!	39.6015		#DIV/0!
10	3	MeOH	19916		746030		PBS	16347		828184		PBS	6270		290028		82.0797	111.012		38.3557	35.0198		31.4822	38.8762		80.9807
20	3	MeOH	32309		752838		PBS	25758		771997		PBS	14073		430945		79.7239	102.545		54.6355	55.8221		43.5575	57.2427		76.0927
50	3	MeOH	81684		795602		PBS	76354		842271		PBS	24889		303497		93.4749	105.866		32.5969	36.0332		30.4699	38.1468		79.8752
100	3	MeOH	135155		751431		PBS	124560		776085		PBS	35124		296189		92.1609	103.281		28.1985	38.1645		25.9879	39.4167		65.9314
200	3	MeOH	376035		776105		PBS	369243		802426		PBS	114394		337826		98.1938	103.391		30.9807	42.1006		30.4211	43.5284		69.888
500	3	MeOH	943290		783948		PBS	861916		803528		PBS	315799		337005		91.3734	102.498		36.6392	41.9407		33.4785	42.9882		77.8783
1000	3	MeOH	1905422		794547		PBS	1723658		753442		PBS	538988		318305		90.4607	94.8266		31.27	42.2468		28.2871	40.0612		70.6096
																Mean	98.4577	100.611	Mean	35.3401	39.639	Mean	34.5947	39.3157	Mean	88.6469
																Standard Deviation	18.1107	6.90215	Standard Deviation	5.95153	4.66691	Standard Deviation	7.15887	5.3454	Standard Deviation	18.2191
																Coefficient of Variation	18.3944	6.86023	Coefficient of Variation	16.8407	11.7735	Coefficient of Variation	20.6936	13.5961	Coefficient of Variation	20.5524
																	98,5 ± 18,1 (18%)	100,6 ± 6,9 (7%)		35,3 ± 6 (17%)	39,6 ± 4,7 (12%)		34,6 ± 7,2 (21%)	39,3 ± 5,3 (14%)		88,6 ± 18,2 (21%)
0	1	MeOH	0		846176		BSA	0		940720		BSA	0		314698		#DIV/0!	111.173		#DIV/0!	33.4529		#DIV/0!	37.1906		#DIV/0!
10	1	MeOH	19431		823232		BSA	24555		911619		BSA	4902		351397		126.37	110.737		19.9633	38.5465		25.2277	42.6851		59.102
20	1	MeOH	33437		858090		BSA	76643		866102		BSA	9103		317534		229.216	100.934		11.8771	36.6624		27.2243	37.0047		73.5698
50	1	MeOH	95200		916919		BSA	116435		844783		BSA	27848		346278		122.306	92.1328		23.9172	40.9902		29.2521	37.7654		77.4574
100	1	MeOH	159378		932595		BSA	171304		929265		BSA	57771		345765		107.483	99.6429		33.7243	37.2084		36.2478	37.0756		97.7673
200	1	MeOH	444051		859865		BSA	455970		913721		BSA	147788		316719		102.684	106.263		32.4118	34.6626		33.2818	36.8336		90.3571
500	1	MeOH	1138078		928518		BSA	1100723		907918		BSA	403891		342132		96.7177	97.7814		36.6932	37.6831		35.4889	36.8471		96.3139
1000	1	MeOH	2212037		910813		BSA	2190460		894721		BSA	841696		370640		99.0246	98.2332		38.4255	41.4252		38.0507	40.6933		93.5061
0	2	MeOH	0		946089		BSA	0		1028729		BSA	0		385000		#DIV/0!	108.735		#DIV/0!	37.4248		#DIV/0!	40.6938		#DIV/0!
10	2	MeOH	20610		1032034		BSA	20811		967117		BSA	6319		427707		100.975	93.7098		30.3637	44.2249		30.6599	41.4431		73.9806
20	2	MeOH	29727		899002		BSA	37555		961578		BSA	17360		518607		126.333	106.961		46.2255	53.9329		58.3981	57.687		101.233
50	2	MeOH	106419		1197487		BSA	84484		1014802		BSA	34828		426686		79.3881	84.7443		41.2244	42.0462		32.7272	35.6318		91.8484
100	2	MeOH	146672		977990		BSA	142310		979219		BSA	65386		451535		97.026	100.126		45.9462	46.1117		44.5797	46.1697		96.5563
200	2	MeOH	415825		984588		BSA	397391		1030183		BSA	177228		443666		95.5669	104.631		44.5979	43.0667		42.6208	45.0611		94.5845
500	2	MeOH	1216259		1131362		BSA	1006516		1035489		BSA	502354		506328		82.7551	91.5259		49.9102	48.8975		41.3032	44.7538		92.2897
1000	2	MeOH	2136298		1008123		BSA	2096796		1029258		BSA	956846		519679		98.1509	102.096		45.6337	50.4906		44.7899	51.5492		86.8878
0	3	MeOH	0		762759		BSA	0		853325		BSA	0		316637		#DIV/0!	111.873		#DIV/0!	37.1063		#DIV/0!	41.5121		#DIV/0!
10	3	MeOH	19916		746030		BSA	22755		765059		BSA	4699		315168		114.255	102.551		20.6504	41.1953		23.5941	42.246		55.8493
20	3	MeOH	32309		752838		BSA	31876		749634		BSA	12174		379065		98.6598	99.5744		38.1917	50.5667		37.6799	50.3515		74.8338
50	3	MeOH	81684		795602		BSA	77467		784054		BSA	36108		488114		94.8374	98.5485		46.6108	62.2552		44.2045	61.3515		72.0512
100	3	MeOH	135155		751431		BSA	142028		787183		BSA	54725		407424		105.085	104.758		38.5311	51.7572		40.4905	54.2197		74.6786
200	3	MeOH	376035		776105		BSA	340348		705746		BSA	139685		399118		90.5097	90.9343		41.0418	56.5526		37.1468	51.4258		72.2338
500	3	MeOH	943290		783948		BSA	927126		858755		BSA	375546		358387		98.2864	109.542		40.5065	41.7333		39.8124	45.7157		87.0869
1000	3	MeOH	1905422		794547		BSA	2438502		1023263		BSA	688361		391917		127.977	128.786		28.2288	38.3007		36.1264	49.3258		73.2404
																Mean	109.219	102.333	Mean	35.9369	43.5956	Mean	37.0908	45.0398	Mean	82.6394
																Standard Deviation	30.628	9.0617	Standard Deviation	10.2414	7.47208	Standard Deviation	7.90357	7.38548	Standard Deviation	13.0003
																Coefficient of Variation	28.0426	8.85511	Coefficient of Variation	28.4982	17.1395	Coefficient of Variation	21.3087	16.3977	Coefficient of Variation	15.7314
																	109,2 ± 30,6 (28%)	102,3 ± 9,1 (9%)		35,9 ± 10,2 (28%)	43,6 ± 7,5 (17%)		37,1 ± 7,9 (21%)	45 ± 7,4 (16%)		82,6 ± 13 (16%)
0	1	MeOH	0		846176		Plasma	66759	0	645117		Plasma	27232	0	103130		#DIV/0!	76.2391		#DIV/0!	15.9862		#DIV/0!	12.1878		#DIV/0!
200	1	MeOH	444051		859865		Plasma	335185	268426	683022		Plasma	114255	87023	148720		60.4494	79.4336		32.4197	21.7738		19.5975	17.2957		113.308
500	1	MeOH	1138078		928518		Plasma	720608	653849	712552		Plasma	224810	197578	125469		57.452	76.7408		30.2177	17.6084		17.3607	13.5128		128.476
1000	1	MeOH	2212037		910813		Plasma	1305998	1239239	670386		Plasma	405741	378509	155019		56.0225	73.603		30.5437	23.1238		17.1113	17.0198		100.538
0	2	MeOH	0		946089		Plasma	36551	0	550571		Plasma	18420	0	57549		#DIV/0!	58.1944		#DIV/0!	10.4526		#DIV/0!	6.08283		#DIV/0!
200	2	MeOH	415825		984588		Plasma	236436	199885	396364		Plasma	115567	97147	138301		48.0695	40.2568		48.6014	34.8924		23.3625	14.0466		166.321
500	2	MeOH	1216259		1131362		Plasma	542742	506191	382031		Plasma	203632	185212	126136		41.6187	33.7674		36.5894	33.0172		15.228	11.149		136.586
1000	2	MeOH	2136298		1008123		Plasma	1044676	1008125	392392		Plasma	455243	436823	130548		47.1903	38.923		43.3302	33.2698		20.4477	12.9496		157.902
0	3	MeOH	0		762759		Plasma	14642	0	240584		Plasma	39369	0	88677		#DIV/0!	31.5413		#DIV/0!	36.8591		#DIV/0!	11.6258		#DIV/0!
200	3	MeOH	376035		776105		Plasma	243715	229073	564081		Plasma	88338	48969	124517		60.918	72.681		21.377	22.0743		13.0225	16.0438		81.168
500	3	MeOH	943290		783948		Plasma	579143	564501	612320		Plasma	150867	111498	103217		59.8438	78.1072		19.7516	16.8567		11.8201	13.1663		89.7755
1000	3	MeOH	1905422		794547		Plasma	1102577	1087935	546093		Plasma	346210	306841	103479		57.0968	68.7301		28.204	18.949		16.1036	13.0236		123.649
																Mean	54.2957	62.4714	Mean	32.3372	24.6184	Mean	17.1171	14.2453	Mean	121.969
																Standard Deviation	6.92147	18.9574	Standard Deviation	9.39931	7.1525	Standard Deviation	3.6354	2.08376	Standard Deviation	29.0529
																Coefficient of Variation	12.7477	30.3457	Coefficient of Variation	29.0665	29.0535	Coefficient of Variation	21.2384	14.6277	Coefficient of Variation	23.8199
																	54,3 ± 6,9 (13%)	62,5 ± 19 (30%)		32,3 ± 9,4 (29%)	24,6 ± 7,2 (29%)		17,1 ± 3,6 (21%)	14,2 ± 2,1 (15%)		122 ± 29,1 (24%)

## Sheet: 11,12-DHET
		Set 1 (Pure Standard)					Set 2 (post-extraction spiked samples)					Set 3 (pre-extraction spiked samples)					Matrix Effect = (Set 2 / Set 1) * 100			Recovery = (Set 3 / Set 2) * 100			Process Efficiency = (Set 3 / Set 1) * 100			IS corrected Process Efficiency = (Set 3 / Set 1) * 100
Cal	Replicate	Matrix	AUC	Extrapolated AUC	IS AUC		Matrix	AUC	Extrapolated AUC	IS AUC		Matrix	AUC	Extrapolated AUC	IS AUC		Compound	IS		Compound	IS		Compound	IS
0	1	MeOH	0		846176		PBS	0		918252		PBS	0		428448		#DIV/0!	108.518		#DIV/0!	46.6591		#DIV/0!	50.6334		#DIV/0!
10	1	MeOH	19431		823232		PBS	18497		858983		PBS	6938		320512		95.1932	104.343		37.5088	37.313		35.7058	38.9334		91.7101
20	1	MeOH	33437		858090		PBS	31634		895379		PBS	16859		336975		94.6078	104.346		53.2939	37.6349		50.4202	39.2704		128.393
50	1	MeOH	95200		916919		PBS	81067		900265		PBS	35503		332953		85.1544	98.1837		43.7946	36.9839		37.2931	36.3121		102.701
100	1	MeOH	159378		932595		PBS	140255		865872		PBS	67104		335434		88.0015	92.8454		47.8443	38.7394		42.1037	35.9678		117.059
200	1	MeOH	444051		859865		PBS	366562		906761		PBS	173141		364404		82.5495	105.454		47.2338	40.1874		38.9912	42.3792		92.0056
500	1	MeOH	1138078		928518		PBS	968130		916849		PBS	461991		292811		85.0671	98.7433		47.7199	31.9367		40.594	31.5353		128.725
1000	1	MeOH	2212037		910813		PBS	1915367		863427		PBS	824273		382981		86.5884	94.7974		43.0347	44.3559		37.2631	42.0483		88.6198
0	2	MeOH	0		946089		PBS	0		1007531		PBS	0		390926		#DIV/0!	106.494		#DIV/0!	38.8004		#DIV/0!	41.3202		#DIV/0!
10	2	MeOH	20610		1032034		PBS	18190		974224		PBS	6853		344448		88.2581	94.3984		37.6745	35.3561		33.2508	33.3756		99.6261
20	2	MeOH	29727		899002		PBS	33062		987446		PBS	14853		377231		111.219	109.838		44.9247	38.2027		49.9647	41.9611		119.074
50	2	MeOH	106419		1197487		PBS	83923		971097		PBS	35500		385078		78.8609	81.0946		42.3007	39.6539		33.3587	32.1572		103.736
100	2	MeOH	146672		977990		PBS	149480		972753		PBS	67774		381911		101.914	99.4645		45.3398	39.2608		46.2079	39.0506		118.328
200	2	MeOH	415825		984588		PBS	390410		950713		PBS	191075		381982		93.8881	96.5595		48.9421	40.1785		45.9508	38.7961		118.442
500	2	MeOH	1216259		1131362		PBS	998855		1043608		PBS	473950		388128		82.1252	92.2435		47.4493	37.191		38.9679	34.3063		113.588
1000	2	MeOH	2136298		1008123		PBS	1837102		974389		PBS	1010538		395950		85.9947	96.6538		55.0072	40.6357		47.3032	39.276		120.438
0	3	MeOH	0		762759		PBS	0		818204		PBS	0		302064		#DIV/0!	107.269		#DIV/0!	36.9179		#DIV/0!	39.6015		#DIV/0!
10	3	MeOH	19916		746030		PBS	17879		828184		PBS	5916		290028		89.772	111.012		33.0891	35.0198		29.7048	38.8762		76.4086
20	3	MeOH	32309		752838		PBS	26231		771997		PBS	17232		430945		81.1879	102.545		65.6933	55.8221		53.335	57.2427		93.1734
50	3	MeOH	81684		795602		PBS	71753		842271		PBS	32997		303497		87.8422	105.866		45.9869	36.0332		40.3959	38.1468		105.896
100	3	MeOH	135155		751431		PBS	126231		776085		PBS	53836		296189		93.3972	103.281		42.6488	38.1645		39.8328	39.4167		101.056
200	3	MeOH	376035		776105		PBS	323156		802426		PBS	128420		337826		85.9377	103.391		39.7393	42.1006		34.1511	43.5284		78.457
500	3	MeOH	943290		783948		PBS	794790		803528		PBS	369980		337005		84.2572	102.498		46.5507	41.9407		39.2223	42.9882		91.2397
1000	3	MeOH	1905422		794547		PBS	1567670		753442		PBS	675814		318305		82.2742	94.8266		43.1095	42.2468		35.4679	40.0612		88.5344
																Mean	88.7662	100.611	Mean	45.6612	39.639	Mean	40.4517	39.3157	Mean	103.677
																Standard Deviation	7.58531	6.90215	Standard Deviation	6.8356	4.66691	Standard Deviation	6.32459	5.3454	Standard Deviation	15.6133
																Coefficient of Variation	8.54527	6.86023	Coefficient of Variation	14.9702	11.7735	Coefficient of Variation	15.6349	13.5961	Coefficient of Variation	15.0596
																	88,8 ± 7,6 (9%)	100,6 ± 6,9 (7%)		45,7 ± 6,8 (15%)	39,6 ± 4,7 (12%)		40,5 ± 6,3 (16%)	39,3 ± 5,3 (14%)		103,7 ± 15,6 (15%)
0	1	MeOH	0		846176		BSA	0		940720		BSA	0		314698		#DIV/0!	111.173		#DIV/0!	33.4529		#DIV/0!	37.1906		#DIV/0!
10	1	MeOH	19431		823232		BSA	19199		911619		BSA	6934		351397		98.806	110.737		36.1165	38.5465		35.6852	42.6851		83.6013
20	1	MeOH	33437		858090		BSA	31498		866102		BSA	12354		317534		94.201	100.934		39.2215	36.6624		36.9471	37.0047		99.8442
50	1	MeOH	95200		916919		BSA	88209		844783		BSA	36953		346278		92.6565	92.1328		41.8926	40.9902		38.8162	37.7654		102.782
100	1	MeOH	159378		932595		BSA	152624		929265		BSA	61730		345765		95.7623	99.6429		40.4458	37.2084		38.7318	37.0756		104.467
200	1	MeOH	444051		859865		BSA	409979		913721		BSA	172039		316719		92.327	106.263		41.9629	34.6626		38.7431	36.8336		105.184
500	1	MeOH	1138078		928518		BSA	987714		907918		BSA	440224		342132		86.7879	97.7814		44.57	37.6831		38.6814	36.8471		104.978
1000	1	MeOH	2212037		910813		BSA	2056535		894721		BSA	970849		370640		92.9702	98.2332		47.208	41.4252		43.8894	40.6933		107.854
0	2	MeOH	0		946089		BSA	0		1028729		BSA	0		385000		#DIV/0!	108.735		#DIV/0!	37.4248		#DIV/0!	40.6938		#DIV/0!
10	2	MeOH	20610		1032034		BSA	17095		967117		BSA	5114		427707		82.9452	93.7098		29.9152	44.2249		24.8132	41.4431		59.8729
20	2	MeOH	29727		899002		BSA	33197		961578		BSA	21902		518607		111.673	106.961		65.9758	53.9329		73.6771	57.687		127.719
50	2	MeOH	106419		1197487		BSA	69240		1014802		BSA	36463		426686		65.0636	84.7443		52.6618	42.0462		34.2636	35.6318		96.1603
100	2	MeOH	146672		977990		BSA	136096		979219		BSA	77631		451535		92.7894	100.126		57.0414	46.1117		52.9283	46.1697		114.639
200	2	MeOH	415825		984588		BSA	363589		1030183		BSA	205526		443666		87.438	104.631		56.527	43.0667		49.4261	45.0611		109.687
500	2	MeOH	1216259		1131362		BSA	914876		1035489		BSA	580855		506328		75.2205	91.5259		63.49	48.8975		47.7575	44.7538		106.712
1000	2	MeOH	2136298		1008123		BSA	1860147		1029258		BSA	1187195		519679		87.0734	102.096		63.8226	50.4906		55.5725	51.5492		107.805
0	3	MeOH	0		762759		BSA	0		853325		BSA	0		316637		#DIV/0!	111.873		#DIV/0!	37.1063		#DIV/0!	41.5121		#DIV/0!
10	3	MeOH	19916		746030		BSA	17507		765059		BSA	8638		315168		87.9042	102.551		49.3403	41.1953		43.3722	42.246		102.666
20	3	MeOH	32309		752838		BSA	27980		749634		BSA	10097		379065		86.6013	99.5744		36.0865	50.5667		31.2514	50.3515		62.0664
50	3	MeOH	81684		795602		BSA	69230		784054		BSA	43029		488114		84.7534	98.5485		62.1537	62.2552		52.6774	61.3515		85.8616
100	3	MeOH	135155		751431		BSA	138465		787183		BSA	59741		407424		102.449	104.758		43.1452	51.7572		44.2018	54.2197		81.5235
200	3	MeOH	376035		776105		BSA	308973		705746		BSA	153612		399118		82.166	90.9343		49.717	56.5526		40.8505	51.4258		79.4358
500	3	MeOH	943290		783948		BSA	881094		858755		BSA	405438		358387		93.4065	109.542		46.0153	41.7333		42.9813	45.7157		94.0187
1000	3	MeOH	1905422		794547		BSA	2126737		1023263		BSA	751940		391917		111.615	128.786		35.3565	38.3007		39.4632	49.3258		80.0051
																Mean	90.6957	102.333	Mean	47.746	43.5956	Mean	43.0824	45.0398	Mean	96.042
																Standard Deviation	10.6563	9.0617	Standard Deviation	10.5147	7.47208	Standard Deviation	10.204	7.38548	Standard Deviation	16.9324
																Coefficient of Variation	11.7495	8.85511	Coefficient of Variation	22.0222	17.1395	Coefficient of Variation	23.6848	16.3977	Coefficient of Variation	17.6302
																	90,7 ± 10,7 (12%)	102,3 ± 9,1 (9%)		47,7 ± 10,5 (22%)	43,6 ± 7,5 (17%)		43,1 ± 10,2 (24%)	45 ± 7,4 (16%)		96 ± 16,9 (18%)
0	1	MeOH	0		846176		Plasma	22016	0	645117		Plasma	39404	0	103130		#DIV/0!	76.2391		#DIV/0!	15.9862		#DIV/0!	12.1878		#DIV/0!
200	1	MeOH	444051		859865		Plasma	257013	234997	683022		Plasma	188948	149544	148720		52.9212	79.4336		63.6366	21.7738		33.6772	17.2957		194.714
500	1	MeOH	1138078		928518		Plasma	580777	558761	712552		Plasma	362293	322889	125469		49.0969	76.7408		57.7866	17.6084		28.3714	13.5128		209.959
1000	1	MeOH	2212037		910813		Plasma	1226665	1204649	670386		Plasma	481929	442525	155019		54.4588	73.603		36.7348	23.1238		20.0053	17.0198		117.541
0	2	MeOH	0		946089		Plasma	23154	0	550571		Plasma	29634	0	57549		#DIV/0!	58.1944		#DIV/0!	10.4526		#DIV/0!	6.08283		#DIV/0!
200	2	MeOH	415825		984588		Plasma	334118	310964	396364		Plasma	169371	139737	138301		74.7824	40.2568		44.9367	34.8924		33.6048	14.0466		239.238
500	2	MeOH	1216259		1131362		Plasma	693069	669915	382031		Plasma	350176	320542	126136		55.08	33.7674		47.8482	33.0172		26.3547	11.149		236.386
1000	2	MeOH	2136298		1008123		Plasma	1344629	1321475	392392		Plasma	576016	546382	130548		61.8582	38.923		41.3464	33.2698		25.5761	12.9496		197.505
0	3	MeOH	0		762759		Plasma	33398	0	240584		Plasma	40258	0	88677		#DIV/0!	31.5413		#DIV/0!	36.8591		#DIV/0!	11.6258		#DIV/0!
200	3	MeOH	376035		776105		Plasma	296442	263044	564081		Plasma	125005	84747	124517		69.952	72.681		32.2178	22.0743		22.537	16.0438		140.471
500	3	MeOH	943290		783948		Plasma	703909	670511	612320		Plasma	286702	246444	103217		71.0822	78.1072		36.7547	16.8567		26.126	13.1663		198.431
1000	3	MeOH	1905422		794547		Plasma	1325643	1292245	546093		Plasma	455916	415658	103479		67.8194	68.7301		32.1656	18.949		21.8145	13.0236		167.499
																Mean	61.8946	62.4714	Mean	43.7141	24.6184	Mean	26.4519	14.2453	Mean	189.083
																Standard Deviation	9.33118	18.9574	Standard Deviation	11.0782	7.1525	Standard Deviation	4.82605	2.08376	Standard Deviation	40.8138
																Coefficient of Variation	15.0759	30.3457	Coefficient of Variation	25.3423	29.0535	Coefficient of Variation	18.2446	14.6277	Coefficient of Variation	21.5851
																	61,9 ± 9,3 (15%)	62,5 ± 19 (30%)		43,7 ± 11,1 (25%)	24,6 ± 7,2 (29%)		26,5 ± 4,8 (18%)	14,2 ± 2,1 (15%)		189,1 ± 40,8 (22%)

## Sheet: 8,9-DHET
		Set 1 (Pure Standard)					Set 2 (post-extraction spiked samples)					Set 3 (pre-extraction spiked samples)					Matrix Effect = (Set 2 / Set 1) * 100			Recovery = (Set 3 / Set 2) * 100			Process Efficiency = (Set 3 / Set 1) * 100			IS corrected Process Efficiency = (Set 3 / Set 1) * 100
Cal	Replicate	Matrix	AUC	Extrapolated AUC	IS AUC		Matrix	AUC	Extrapolated AUC	IS AUC		Matrix	AUC	Extrapolated AUC	IS AUC		Compound	IS		Compound	IS		Compound	IS
0	1	MeOH	0		846176		PBS	0		918252		PBS	0		428448		#DIV/0!	108.518		#DIV/0!	46.6591		#DIV/0!	50.6334		#DIV/0!
10	1	MeOH	6082		823232		PBS	4647		858983		PBS	3453		320512		76.4058	104.343		74.306	37.313		56.7741	38.9334		145.824
20	1	MeOH	10000		858090		PBS	8545		895379		PBS	6391		336975		85.45	104.346		74.7923	37.6349		63.91	39.2704		162.744
50	1	MeOH	25095		916919		PBS	23426		900265		PBS	13325		332953		93.3493	98.1837		56.8812	36.9839		53.0982	36.3121		146.227
100	1	MeOH	42586		932595		PBS	39342		865872		PBS	26398		335434		92.3825	92.8454		67.0988	38.7394		61.9875	35.9678		172.342
200	1	MeOH	112872		859865		PBS	105170		906761		PBS	67794		364404		93.1763	105.454		64.4613	40.1874		60.0627	42.3792		141.727
500	1	MeOH	290710		928518		PBS	260608		916849		PBS	198047		292811		89.6454	98.7433		75.9942	31.9367		68.1253	31.5353		216.029
1000	1	MeOH	589032		910813		PBS	508053		863427		PBS	339765		382981		86.2522	94.7974		66.8759	44.3559		57.6819	42.0483		137.18
0	2	MeOH	0		946089		PBS	0		1007531		PBS	0		390926		#DIV/0!	106.494		#DIV/0!	38.8004		#DIV/0!	41.3202		#DIV/0!
10	2	MeOH	4570		1032034		PBS	5340		974224		PBS	2904		344448		116.849	94.3984		54.382	35.3561		63.5449	33.3756		190.393
20	2	MeOH	8028		899002		PBS	6579		987446		PBS	7230		377231		81.9507	109.838		109.895	38.2027		90.0598	41.9611		214.627
50	2	MeOH	25793		1197487		PBS	23518		971097		PBS	15980		385078		91.1798	81.0946		67.948	39.6539		61.9548	32.1572		192.662
100	2	MeOH	37824		977990		PBS	39783		972753		PBS	29277		381911		105.179	99.4645		73.5917	39.2608		77.4032	39.0506		198.213
200	2	MeOH	108244		984588		PBS	101810		950713		PBS	80398		381982		94.056	96.5595		78.9687	40.1785		74.2748	38.7961		191.449
500	2	MeOH	297888		1131362		PBS	238877		1043608		PBS	178115		388128		80.1902	92.2435		74.5635	37.191		59.7926	34.3063		174.291
1000	2	MeOH	559175		1008123		PBS	499415		974389		PBS	360809		395950		89.3128	96.6538		72.2463	40.6357		64.5252	39.276		164.287
0	3	MeOH	0		762759		PBS	0		818204		PBS	0		302064		#DIV/0!	107.269		#DIV/0!	36.9179		#DIV/0!	39.6015		#DIV/0!
10	3	MeOH	4431		746030		PBS	3600		828184		PBS	4080		290028		81.2458	111.012		113.333	35.0198		92.0785	38.8762		236.851
20	3	MeOH	9580		752838		PBS	6709		771997		PBS	7697		430945		70.0313	102.545		114.726	55.8221		80.3445	57.2427		140.358
50	3	MeOH	22294		795602		PBS	19895		842271		PBS	14000		303497		89.2393	105.866		70.3694	36.0332		62.7972	38.1468		164.62
100	3	MeOH	39865		751431		PBS	38922		776085		PBS	22607		296189		97.6345	103.281		58.0828	38.1645		56.7089	39.4167		143.87
200	3	MeOH	100223		776105		PBS	87726		802426		PBS	51809		337826		87.5308	103.391		59.0577	42.1006		51.6937	43.5284		118.759
500	3	MeOH	234837		783948		PBS	214174		803528		PBS	158261		337005		91.2011	102.498		73.8937	41.9407		67.3919	42.9882		156.768
1000	3	MeOH	488406		794547		PBS	438440		753442		PBS	279382		318305		89.7696	94.8266		63.7218	42.2468		57.2028	40.0612		142.789
																Mean	89.6206	100.611	Mean	74.5329	39.639	Mean	65.7815	39.3157	Mean	169.143
																Standard Deviation	9.788	6.90215	Standard Deviation	17.3502	4.66691	Standard Deviation	11.151	5.3454	Standard Deviation	30.8352
																Coefficient of Variation	10.9216	6.86023	Coefficient of Variation	23.2785	11.7735	Coefficient of Variation	16.9516	13.5961	Coefficient of Variation	18.2302
																	89,6 ± 9,8 (11%)	100,6 ± 6,9 (7%)		74,5 ± 17,4 (23%)	39,6 ± 4,7 (12%)		65,8 ± 11,2 (17%)	39,3 ± 5,3 (14%)		169,1 ± 30,8 (18%)
0	1	MeOH	0		846176		BSA	0		940720		BSA	0		314698		#DIV/0!	111.173		#DIV/0!	33.4529		#DIV/0!	37.1906		#DIV/0!
10	1	MeOH	6082		823232		BSA	4131		911619		BSA	2557		351397		67.9217	110.737		61.8978	38.5465		42.0421	42.6851		98.4937
20	1	MeOH	10000		858090		BSA	8485		866102		BSA	4746		317534		84.85	100.934		55.934	36.6624		47.46	37.0047		128.254
50	1	MeOH	25095		916919		BSA	21812		844783		BSA	11591		346278		86.9177	92.1328		53.1405	40.9902		46.1885	37.7654		122.304
100	1	MeOH	42586		932595		BSA	36956		929265		BSA	24079		345765		86.7797	99.6429		65.1559	37.2084		56.5421	37.0756		152.505
200	1	MeOH	112872		859865		BSA	104977		913721		BSA	58941		316719		93.0054	106.263		56.1466	34.6626		52.2193	36.8336		141.771
500	1	MeOH	290710		928518		BSA	262820		907918		BSA	159582		342132		90.4062	97.7814		60.7191	37.6831		54.8939	36.8471		148.977
1000	1	MeOH	589032		910813		BSA	520622		894721		BSA	351476		370640		88.386	98.2332		67.5108	41.4252		59.6701	40.6933		146.634
0	2	MeOH	0		946089		BSA	0		1028729		BSA	0		385000		#DIV/0!	108.735		#DIV/0!	37.4248		#DIV/0!	40.6938		#DIV/0!
10	2	MeOH	4570		1032034		BSA	4582		967117		BSA	3119		427707		100.263	93.7098		68.0707	44.2249		68.2495	41.4431		164.682
20	2	MeOH	8028		899002		BSA	6644		961578		BSA	5184		518607		82.7603	106.961		78.0253	53.9329		64.574	57.687		111.939
50	2	MeOH	25793		1197487		BSA	20500		1014802		BSA	13694		426686		79.4789	84.7443		66.8	42.0462		53.0919	35.6318		149.002
100	2	MeOH	37824		977990		BSA	37166		979219		BSA	28115		451535		98.2604	100.126		75.6471	46.1117		74.3311	46.1697		160.995
200	2	MeOH	108244		984588		BSA	105317		1030183		BSA	66913		443666		97.2959	104.631		63.5349	43.0667		61.8168	45.0611		137.185
500	2	MeOH	297888		1131362		BSA	244671		1035489		BSA	199586		506328		82.1352	91.5259		81.5732	48.8975		67.0003	44.7538		149.709
1000	2	MeOH	559175		1008123		BSA	493971		1029258		BSA	408490		519679		88.3392	102.096		82.6951	50.4906		73.0523	51.5492		141.714
0	3	MeOH	0		762759		BSA	0		853325		BSA	0		316637		#DIV/0!	111.873		#DIV/0!	37.1063		#DIV/0!	41.5121		#DIV/0!
10	3	MeOH	4431		746030		BSA	2931		765059		BSA	1843		315168		66.1476	102.551		62.8796	41.1953		41.5933	42.246		98.455
20	3	MeOH	9580		752838		BSA	7240		749634		BSA	2446		379065		75.5741	99.5744		33.7845	50.5667		25.5324	50.3515		50.7083
50	3	MeOH	22294		795602		BSA	17652		784054		BSA	15728		488114		79.1783	98.5485		89.1004	62.2552		70.5481	61.3515		114.99
100	3	MeOH	39865		751431		BSA	34309		787183		BSA	22187		407424		86.063	104.758		64.6682	51.7572		55.6553	54.2197		102.648
200	3	MeOH	100223		776105		BSA	87916		705746		BSA	60453		399118		87.7204	90.9343		68.7622	56.5526		60.3185	51.4258		117.292
500	3	MeOH	234837		783948		BSA	239629		858755		BSA	156260		358387		102.041	109.542		65.2091	41.7333		66.5398	45.7157		145.551
1000	3	MeOH	488406		794547		BSA	570955		1023263		BSA	276378		391917		116.902	128.786		48.4063	38.3007		56.5878	49.3258		114.722
																Mean	87.6393	102.333	Mean	65.222	43.5956	Mean	57.0432	45.0398	Mean	128.501
																Standard Deviation	11.547	9.0617	Standard Deviation	12.3885	7.47208	Standard Deviation	11.962	7.38548	Standard Deviation	27.0279
																Coefficient of Variation	13.1755	8.85511	Coefficient of Variation	18.9943	17.1395	Coefficient of Variation	20.9701	16.3977	Coefficient of Variation	21.0332
																	87,6 ± 11,5 (13%)	102,3 ± 9,1 (9%)		65,2 ± 12,4 (19%)	43,6 ± 7,5 (17%)		57 ± 12 (21%)	45 ± 7,4 (16%)		128,5 ± 27 (21%)
0	1	MeOH	0		846176		Plasma	8739	0	645117		Plasma	11559	0	103130		#DIV/0!	76.2391		#DIV/0!	15.9862		#DIV/0!	12.1878		#DIV/0!
200	1	MeOH	112872		859865		Plasma	69482	60743	683022		Plasma	38693	27134	148720		53.8158	79.4336		44.6702	21.7738		24.0396	17.2957		138.992
500	1	MeOH	290710		928518		Plasma	161335	152596	712552		Plasma	86983	75424	125469		52.4908	76.7408		49.4272	17.6084		25.9448	13.5128		192.001
1000	1	MeOH	589032		910813		Plasma	280686	271947	670386		Plasma	172734	161175	155019		46.1685	73.603		59.2671	23.1238		27.3627	17.0198		160.769
0	2	MeOH	0		946089		Plasma	6741	0	550571		Plasma	7787	0	57549		#DIV/0!	58.1944		#DIV/0!	10.4526		#DIV/0!	6.08283		#DIV/0!
200	2	MeOH	108244		984588		Plasma	78979	72238	396364		Plasma	47420	39633	138301		66.7363	40.2568		54.8645	34.8924		36.6145	14.0466		260.665
500	2	MeOH	297888		1131362		Plasma	180751	174010	382031		Plasma	100996	93209	126136		58.4146	33.7674		53.5653	33.0172		31.2899	11.149		280.652
1000	2	MeOH	559175		1008123		Plasma	367329	360588	392392		Plasma	216078	208291	130548		64.4857	38.923		57.7643	33.2698		37.2497	12.9496		287.651
0	3	MeOH	0		762759		Plasma	11419	0	240584		Plasma	10120	0	88677		#DIV/0!	31.5413		#DIV/0!	36.8591		#DIV/0!	11.6258		#DIV/0!
200	3	MeOH	100223		776105		Plasma	69884	58465	564081		Plasma	38072	27952	124517		58.3349	72.681		47.8098	22.0743		27.8898	16.0438		173.835
500	3	MeOH	234837		783948		Plasma	170834	159415	612320		Plasma	103874	93754	103217		67.8833	78.1072		58.8113	16.8567		39.923	13.1663		303.221
1000	3	MeOH	488406		794547		Plasma	361859	350440	546093		Plasma	203102	192982	103479		71.7518	68.7301		55.0685	18.949		39.5126	13.0236		303.391
																Mean	60.0091	62.4714	Mean	53.472	24.6184	Mean	32.203	14.2453	Mean	233.464
																Standard Deviation	8.34399	18.9574	Standard Deviation	5.13448	7.1525	Standard Deviation	6.19104	2.08376	Standard Deviation	66.2788
																Coefficient of Variation	13.9046	30.3457	Coefficient of Variation	9.60219	29.0535	Coefficient of Variation	19.2251	14.6277	Coefficient of Variation	28.3893
																	60 ± 8,3 (14%)	62,5 ± 19 (30%)		53,5 ± 5,1 (10%)	24,6 ± 7,2 (29%)		32,2 ± 6,2 (19%)	14,2 ± 2,1 (15%)		233,5 ± 66,3 (28%)

## Sheet: 5,6-DHET
		Set 1 (Pure Standard)					Set 2 (post-extraction spiked samples)					Set 3 (pre-extraction spiked samples)					Matrix Effect = (Set 2 / Set 1) * 100			Recovery = (Set 3 / Set 2) * 100			Process Efficiency = (Set 3 / Set 1) * 100			IS corrected Process Efficiency = (Set 3 / Set 1) * 100
Cal	Replicate	Matrix	AUC	Extrapolated AUC	IS AUC		Matrix	AUC	Extrapolated AUC	IS AUC		Matrix	AUC	Extrapolated AUC	IS AUC		Compound	IS		Compound	IS		Compound	IS
0	1	MeOH	0		846176		PBS	0		918252		PBS	0		428448		#DIV/0!	108.518		#DIV/0!	46.6591		#DIV/0!	50.6334		#DIV/0!
10	1	MeOH	5932		823232		PBS	5685		858983		PBS	4423		320512		95.8361	104.343		77.8012	37.313		74.5617	38.9334		191.511
20	1	MeOH	10341		858090		PBS	9573		895379		PBS	11497		336975		92.5733	104.346		120.098	37.6349		111.179	39.2704		283.111
50	1	MeOH	30467		916919		PBS	27712		900265		PBS	21286		332953		90.9574	98.1837		76.8115	36.9839		69.8658	36.3121		192.403
100	1	MeOH	51060		932595		PBS	45117		865872		PBS	37800		335434		88.3608	92.8454		83.7822	38.7394		74.0306	35.9678		205.824
200	1	MeOH	135701		859865		PBS	133670		906761		PBS	95691		364404		98.5033	105.454		71.5875	40.1874		70.5161	42.3792		166.393
500	1	MeOH	355380		928518		PBS	318954		916849		PBS	270287		292811		89.7501	98.7433		84.7417	31.9367		76.0558	31.5353		241.177
1000	1	MeOH	732142		910813		PBS	632805		863427		PBS	472847		382981		86.432	94.7974		74.7224	44.3559		64.5841	42.0483		153.595
0	2	MeOH	0		946089		PBS	0		1007531		PBS	0		390926		#DIV/0!	106.494		#DIV/0!	38.8004		#DIV/0!	41.3202		#DIV/0!
10	2	MeOH	5244		1032034		PBS	6234		974224		PBS	4198		344448		118.879	94.3984		67.3404	35.3561		80.0534	33.3756		239.856
20	2	MeOH	10915		899002		PBS	8941		987446		PBS	6457		377231		81.9148	109.838		72.2179	38.2027		59.1571	41.9611		140.981
50	2	MeOH	35448		1197487		PBS	29056		971097		PBS	18455		385078		81.968	81.0946		63.5153	39.6539		52.0622	32.1572		161.899
100	2	MeOH	49120		977990		PBS	45884		972753		PBS	38578		381911		93.4121	99.4645		84.0772	39.2608		78.5383	39.0506		201.119
200	2	MeOH	140873		984588		PBS	135298		950713		PBS	98946		381982		96.0425	96.5595		73.1319	40.1785		70.2377	38.7961		181.043
500	2	MeOH	373591		1131362		PBS	324385		1043608		PBS	244989		388128		86.8289	92.2435		75.5241	37.191		65.5768	34.3063		191.151
1000	2	MeOH	683663		1008123		PBS	646521		974389		PBS	489608		395950		94.5672	96.6538		75.7296	40.6357		71.6154	39.276		182.339
0	3	MeOH	0		762759		PBS	0		818204		PBS	0		302064		#DIV/0!	107.269		#DIV/0!	36.9179		#DIV/0!	39.6015		#DIV/0!
10	3	MeOH	4423		746030		PBS	4734		828184		PBS	3455		290028		107.031	111.012		72.9827	35.0198		78.1144	38.8762		200.931
20	3	MeOH	8348		752838		PBS	8120		771997		PBS	7663		430945		97.2688	102.545		94.3719	55.8221		91.7944	57.2427		160.36
50	3	MeOH	24959		795602		PBS	19737		842271		PBS	19249		303497		79.0777	105.866		97.5275	36.0332		77.1225	38.1468		202.173
100	3	MeOH	39327		751431		PBS	37650		776085		PBS	32366		296189		95.7358	103.281		85.9655	38.1645		82.2997	39.4167		208.794
200	3	MeOH	110466		776105		PBS	97123		802426		PBS	68071		337826		87.9212	103.391		70.0874	42.1006		61.6217	43.5284		141.567
500	3	MeOH	276525		783948		PBS	253161		803528		PBS	208991		337005		91.5509	102.498		82.5526	41.9407		75.5776	42.9882		175.81
1000	3	MeOH	562682		794547		PBS	482369		753442		PBS	346387		318305		85.7268	94.8266		71.8095	42.2468		61.56	40.0612		153.665
																Mean	92.397	100.611	Mean	79.8275	39.639	Mean	73.6249	39.3157	Mean	189.319
																Standard Deviation	8.86495	6.90215	Standard Deviation	12.4955	4.66691	Standard Deviation	12.3976	5.3454	Standard Deviation	35.1631
																Coefficient of Variation	9.59441	6.86023	Coefficient of Variation	15.6531	11.7735	Coefficient of Variation	16.8389	13.5961	Coefficient of Variation	18.5735
																	92,4 ± 8,9 (10%)	100,6 ± 6,9 (7%)		79,8 ± 12,5 (16%)	39,6 ± 4,7 (12%)		73,6 ± 12,4 (17%)	39,3 ± 5,3 (14%)		189,3 ± 35,2 (19%)
0	1	MeOH	0		846176		BSA	0		940720		BSA	0		314698		#DIV/0!	111.173		#DIV/0!	33.4529		#DIV/0!	37.1906		#DIV/0!
10	1	MeOH	5932		823232		BSA	7567		911619		BSA	3875		351397		127.562	110.737		51.2092	38.5465		65.3237	42.6851		153.036
20	1	MeOH	10341		858090		BSA	11330		866102		BSA	6826		317534		109.564	100.934		60.2471	36.6624		66.0091	37.0047		178.38
50	1	MeOH	30467		916919		BSA	32643		844783		BSA	20650		346278		107.142	92.1328		63.2601	40.9902		67.7783	37.7654		179.472
100	1	MeOH	51060		932595		BSA	50502		929265		BSA	32847		345765		98.9072	99.6429		65.041	37.2084		64.3302	37.0756		173.511
200	1	MeOH	135701		859865		BSA	132612		913721		BSA	91067		316719		97.7237	106.263		68.6718	34.6626		67.1086	36.8336		182.194
500	1	MeOH	355380		928518		BSA	332893		907918		BSA	214219		342132		93.6724	97.7814		64.3507	37.6831		60.2789	36.8471		163.592
1000	1	MeOH	732142		910813		BSA	648097		894721		BSA	514619		370640		88.5207	98.2332		79.4046	41.4252		70.2895	40.6933		172.73
0	2	MeOH	0		946089		BSA	0		1028729		BSA	0		385000		#DIV/0!	108.735		#DIV/0!	37.4248		#DIV/0!	40.6938		#DIV/0!
10	2	MeOH	5244		1032034		BSA	5494		967117		BSA	2776		427707		104.767	93.7098		50.5278	44.2249		52.9367	41.4431		127.733
20	2	MeOH	10915		899002		BSA	10809		961578		BSA	8487		518607		99.0289	106.961		78.5179	53.9329		77.7554	57.687		134.788
50	2	MeOH	35448		1197487		BSA	28036		1014802		BSA	17914		426686		79.0905	84.7443		63.8964	42.0462		50.536	35.6318		141.828
100	2	MeOH	49120		977990		BSA	45700		979219		BSA	33270		451535		93.0375	100.126		72.8009	46.1117		67.7321	46.1697		146.702
200	2	MeOH	140873		984588		BSA	127358		1030183		BSA	91846		443666		90.4063	104.631		72.1164	43.0667		65.1977	45.0611		144.687
500	2	MeOH	373591		1131362		BSA	319407		1035489		BSA	238681		506328		85.4964	91.5259		74.7263	48.8975		63.8883	44.7538		142.755
1000	2	MeOH	683663		1008123		BSA	640760		1029258		BSA	493844		519679		93.7245	102.096		77.0716	50.4906		72.235	51.5492		140.128
0	3	MeOH	0		762759		BSA	0		853325		BSA	0		316637		#DIV/0!	111.873		#DIV/0!	37.1063		#DIV/0!	41.5121		#DIV/0!
10	3	MeOH	4423		746030		BSA	5530		765059		BSA	3520		315168		125.028	102.551		63.6528	41.1953		79.584	42.246		188.382
20	3	MeOH	8348		752838		BSA	9393		749634		BSA	5680		379065		112.518	99.5744		60.4706	50.5667		68.0402	50.3515		135.131
50	3	MeOH	24959		795602		BSA	20858		784054		BSA	18130		488114		83.5691	98.5485		86.9211	62.2552		72.6391	61.3515		118.398
100	3	MeOH	39327		751431		BSA	38884		787183		BSA	29321		407424		98.8735	104.758		75.4063	51.7572		74.5569	54.2197		137.509
200	3	MeOH	110466		776105		BSA	94761		705746		BSA	70651		399118		85.783	90.9343		74.557	56.5526		63.9572	51.4258		124.368
500	3	MeOH	276525		783948		BSA	257625		858755		BSA	185818		358387		93.1652	109.542		72.1273	41.7333		67.1975	45.7157		146.99
1000	3	MeOH	562682		794547		BSA	637889		1023263		BSA	332287		391917		113.366	128.786		52.0917	38.3007		59.0541	49.3258		119.723
																Mean	99.0927	102.333	Mean	67.9557	43.5956	Mean	66.4966	45.0398	Mean	150.097
																Standard Deviation	13.0308	9.0617	Standard Deviation	9.7951	7.47208	Standard Deviation	7.10064	7.38548	Standard Deviation	21.6661
																Coefficient of Variation	13.1501	8.85511	Coefficient of Variation	14.414	17.1395	Coefficient of Variation	10.6782	16.3977	Coefficient of Variation	14.4347
																	99,1 ± 13 (13%)	102,3 ± 9,1 (9%)		68 ± 9,8 (14%)	43,6 ± 7,5 (17%)		66,5 ± 7,1 (11%)	45 ± 7,4 (16%)		150,1 ± 21,7 (14%)
0	1	MeOH	0		846176		Plasma	16475	0	645117		Plasma	23822	0	103130		#DIV/0!	76.2391		#DIV/0!	15.9862		#DIV/0!	12.1878		#DIV/0!
200	1	MeOH	135701		859865		Plasma	104431	87956	683022		Plasma	96770	72948	148720		64.816	79.4336		82.9369	21.7738		53.7564	17.2957		310.807
500	1	MeOH	355380		928518		Plasma	247883	231408	712552		Plasma	220361	196539	125469		65.1157	76.7408		84.9318	17.6084		55.3039	13.5128		409.27
1000	1	MeOH	732142		910813		Plasma	466559	450084	670386		Plasma	338430	314608	155019		61.475	73.603		69.8998	23.1238		42.9709	17.0198		252.475
0	2	MeOH	0		946089		Plasma	19121	0	550571		Plasma	40777	0	57549		#DIV/0!	58.1944		#DIV/0!	10.4526		#DIV/0!	6.08283		#DIV/0!
200	2	MeOH	140873		984588		Plasma	133614	114493	396364		Plasma	103395	62618	138301		81.2739	40.2568		54.6916	34.8924		44.45	14.0466		316.447
500	2	MeOH	373591		1131362		Plasma	284670	265549	382031		Plasma	174753	133976	126136		71.0801	33.7674		50.4525	33.0172		35.8617	11.149		321.657
1000	2	MeOH	683663		1008123		Plasma	533298	514177	392392		Plasma	348212	307435	130548		75.2091	38.923		59.7917	33.2698		44.9688	12.9496		347.26
0	3	MeOH	0		762759		Plasma	29424	0	240584		Plasma	21642	0	88677		#DIV/0!	31.5413		#DIV/0!	36.8591		#DIV/0!	11.6258		#DIV/0!
200	3	MeOH	110466		776105		Plasma	108161	78737	564081		Plasma	94260	72618	124517		71.2771	72.681		92.2286	22.0743		65.7379	16.0438		409.739
500	3	MeOH	276525		783948		Plasma	252251	222827	612320		Plasma	128665	107023	103217		80.5811	78.1072		48.0296	16.8567		38.7028	13.1663		293.954
1000	3	MeOH	562682		794547		Plasma	428112	398688	546093		Plasma	292137	270495	103479		70.8549	68.7301		67.8463	18.949		48.0724	13.0236		369.117
																Mean	71.2981	62.4714	Mean	67.8676	24.6184	Mean	47.7583	14.2453	Mean	336.747
																Standard Deviation	6.87356	18.9574	Standard Deviation	16.0137	7.1525	Standard Deviation	9.2294	2.08376	Standard Deviation	52.4302
																Coefficient of Variation	9.64059	30.3457	Coefficient of Variation	23.5955	29.0535	Coefficient of Variation	19.3252	14.6277	Coefficient of Variation	15.5696
																	71,3 ± 6,9 (10%)	62,5 ± 19 (30%)		67,9 ± 16 (24%)	24,6 ± 7,2 (29%)		47,8 ± 9,2 (19%)	14,2 ± 2,1 (15%)		336,7 ± 52,4 (16%)

## Sheet: 14,15-EET
		Set 1 (Pure Standard)					Set 2 (post-extraction spiked samples)					Set 3 (pre-extraction spiked samples)					Matrix Effect = (Set 2 / Set 1) * 100			Recovery = (Set 3 / Set 2) * 100			Process Efficiency = (Set 3 / Set 1) * 100			IS corrected Process Efficiency = (Set 3 / Set 1) * 100
Cal	Replicate	Matrix	AUC	Extrapolated AUC	IS AUC		Matrix	AUC	Extrapolated AUC	IS AUC		Matrix	AUC	Extrapolated AUC	IS AUC		Compound	IS		Compound	IS		Compound	IS
0	1	MeOH	0		172250		PBS	0		193790		PBS	0		212264		#DIV/0!	112.505		#DIV/0!	109.533		#DIV/0!	123.23		#DIV/0!
10	1	MeOH	36171		165042		PBS	28108		170704		PBS	23590		142304		77.7087	103.431		83.9263	83.363		65.218	86.2229		75.6388
20	1	MeOH	59854		167445		PBS	50020		187082		PBS	52148		148477		83.57	111.727		104.254	79.3647		87.1253	88.6721		98.2556
50	1	MeOH	158341		177247		PBS	137946		185934		PBS	102653		139442		87.1196	104.901		74.4154	74.9954		64.8303	78.671		82.4069
100	1	MeOH	254336		194423		PBS	222872		183407		PBS	191871		141203		87.629	94.334		86.0902	76.9889		75.44	72.6267		103.874
200	1	MeOH	737497		176034		PBS	624690		183908		PBS	469285		142601		84.7041	104.473		75.1229	77.5393		63.6321	81.0076		78.5508
500	1	MeOH	1797073		189257		PBS	1545124		181244		PBS	1413462		125127		85.98	95.7661		91.4789	69.0379		78.6536	66.1149		118.965
1000	1	MeOH	3495147		175510		PBS	2934300		181041		PBS	2270900		139563		83.9536	103.151		77.3915	77.0892		64.9729	79.5185		81.7079
0	2	MeOH	0		162728		PBS	0		183227		PBS	0		138070		#DIV/0!	112.597		#DIV/0!	75.3546		#DIV/0!	84.8471		#DIV/0!
10	2	MeOH	28549		162124		PBS	32340		188775		PBS	20981		158616		113.279	116.439		64.8763	84.0238		73.4912	97.8362		75.1165
20	2	MeOH	47156		163531		PBS	55328		173933		PBS	49118		169399		117.33	106.361		88.776	97.3932		104.161	103.588		100.553
50	2	MeOH	154584		216211		PBS	129695		183935		PBS	93533		169881		83.8994	85.072		72.1177	92.3593		60.5063	78.5719		77.0075
100	2	MeOH	222939		177387		PBS	225255		189416		PBS	198959		177988		101.039	106.781		88.3261	93.9667		89.2437	100.339		88.9424
200	2	MeOH	676294		203288		PBS	647783		179935		PBS	559751		179233		95.7842	88.5124		86.4103	99.6099		82.7674	88.167		93.8757
500	2	MeOH	1826001		195191		PBS	1647868		198567		PBS	1316582		173425		90.2446	101.73		79.8961	87.3383		72.1019	88.8489		81.1512
1000	2	MeOH	3337152		198619		PBS	3276704		182624		PBS	2669493		160339		98.1886	91.9469		81.4688	87.7973		79.9931	80.7269		99.091
0	3	MeOH	0		156258		PBS	0		173121		PBS	0		137128		#DIV/0!	110.792		#DIV/0!	79.2093		#DIV/0!	87.7574		#DIV/0!
10	3	MeOH	31412		159329		PBS	28511		160357		PBS	22346		137220		90.7647	100.645		78.3768	85.5716		71.1384	86.1237		82.6003
20	3	MeOH	49139		160374		PBS	44860		145697		PBS	53000		210027		91.292	90.8483		118.145	144.153		107.857	130.961		82.3585
50	3	MeOH	144146		150408		PBS	122594		169574		PBS	105431		153383		85.0485	112.743		86.0001	90.452		73.1418	101.978		71.7232
100	3	MeOH	220108		156320		PBS	224235		171582		PBS	169059		161353		101.875	109.763		75.3937	94.0384		76.8073	103.22		74.4115
200	3	MeOH	611509		153866		PBS	630214		171573		PBS	440439		157737		103.059	111.508		69.8872	91.9358		72.0249	102.516		70.2574
500	3	MeOH	1558953		160085		PBS	1514284		167624		PBS	1313810		162282		97.1347	104.709		86.7611	96.8131		84.2752	101.372		83.1342
1000	3	MeOH	3102767		158967		PBS	2996169		163655		PBS	2236537		144690		96.5644	102.949		74.6466	88.4116		72.082	91.0189		79.1946
																Mean	93.1508	103.487	Mean	83.0363	89.0141	Mean	77.1173	90.862	Mean	85.6579
																Standard Deviation	10.1474	8.54025	Standard Deviation	11.8591	15.0931	Standard Deviation	12.3676	14.255	Standard Deviation	12.4299
																Coefficient of Variation	10.8935	8.2525	Coefficient of Variation	14.2818	16.9559	Coefficient of Variation	16.0374	15.6886	Coefficient of Variation	14.5111
																	93,2 ± 10,1 (11%)	103,5 ± 8,5 (8%)		83 ± 11,9 (14%)	89 ± 15,1 (17%)		77,1 ± 12,4 (16%)	90,9 ± 14,3 (16%)		85,7 ± 12,4 (15%)
0	1	MeOH	0		172250		BSA	0		182927		BSA	0		121975		#DIV/0!	106.199		#DIV/0!	66.6796		#DIV/0!	70.8128		#DIV/0!
10	1	MeOH	36171		165042		BSA	29515		178042		BSA	19340		127022		81.5985	107.877		65.526	71.3438		53.4682	76.9634		69.4723
20	1	MeOH	59854		167445		BSA	53603		165394		BSA	40768		130900		89.5563	98.7751		76.0554	79.1443		68.1124	78.1749		87.1282
50	1	MeOH	158341		177247		BSA	130798		171447		BSA	86665		125385		82.6053	96.7277		66.2587	73.1334		54.7331	70.7403		77.372
100	1	MeOH	254336		194423		BSA	220140		185943		BSA	143422		110209		86.5548	95.6384		65.1504	59.2703		56.3908	56.6852		99.4806
200	1	MeOH	737497		176034		BSA	616758		180547		BSA	428621		115332		83.6285	102.564		69.4958	63.8792		58.1183	65.5169		88.7074
500	1	MeOH	1797073		189257		BSA	1499413		171670		BSA	1010709		112639		83.4364	90.7073		67.407	65.6137		56.242	59.5164		94.4982
1000	1	MeOH	3495147		175510		BSA	3026871		176649		BSA	2441280		128842		86.6021	100.649		80.6536	72.9367		69.8477	73.4101		95.1473
0	2	MeOH	0		162728		BSA	0		174507		BSA	0		114670		#DIV/0!	107.238		#DIV/0!	65.7108		#DIV/0!	70.4673		#DIV/0!
10	2	MeOH	28549		162124		BSA	28745		165363		BSA	13406		125307		100.687	101.998		46.6377	75.7769		46.9579	77.2908		60.7548
20	2	MeOH	47156		163531		BSA	55044		179765		BSA	35961		131259		116.727	109.927		65.3314	73.017		76.2596	80.2655		95.0092
50	2	MeOH	154584		216211		BSA	128450		166171		BSA	83186		136512		83.094	76.8559		64.7614	82.1515		53.8128	63.1383		85.23
100	2	MeOH	222939		177387		BSA	220722		172758		BSA	149100		136822		99.0056	97.3905		67.551	79.1986		66.8793	77.1319		86.7077
200	2	MeOH	676294		203288		BSA	632823		179729		BSA	446256		126420		93.5722	88.411		70.5183	70.3392		65.9855	62.1876		106.107
500	2	MeOH	1826001		195191		BSA	1546453		180423		BSA	1180442		143500		84.6907	92.4341		76.3322	79.5353		64.6463	73.5177		87.9329
1000	2	MeOH	3337152		198619		BSA	3175819		179403		BSA	2417092		146869		95.1655	90.3252		76.1092	81.8654		72.4298	73.9451		97.9508
0	3	MeOH	0		156258		BSA	0		155111		BSA	0		116981		#DIV/0!	99.266		#DIV/0!	75.4176		#DIV/0!	74.864		#DIV/0!
10	3	MeOH	31412		159329		BSA	30266		147406		BSA	13828		125153		96.3517	92.5167		45.6882	84.9036		44.0214	78.55		56.0425
20	3	MeOH	49139		160374		BSA	45922		151217		BSA	25556		130485		93.4533	94.2902		55.6509	86.2899		52.0076	81.3629		63.9205
50	3	MeOH	144146		150408		BSA	111760		145660		BSA	97393		157251		77.5325	96.8433		87.1448	107.958		67.5655	104.55		64.6253
100	3	MeOH	220108		156320		BSA	205016		161410		BSA	161276		131643		93.1434	103.256		78.6651	81.5581		73.2713	84.2138		87.0063
200	3	MeOH	611509		153866		BSA	507502		142537		BSA	404413		139752		82.9917	92.6371		79.687	98.0461		66.1336	90.8271		72.8127
500	3	MeOH	1558953		160085		BSA	1460569		166036		BSA	1084092		132742		93.6891	103.717		74.2239	79.9477		69.5397	82.9197		83.864
1000	3	MeOH	3102767		158967		BSA	3630613		197679		BSA	1977081		139145		117.012	124.352		54.4558	70.3894		63.7199	87.5307		72.7972
																Mean	91.4808	98.7748	Mean	68.2526	76.8378	Mean	61.9116	76.1161	Mean	82.5032
																Standard Deviation	10.5391	9.18962	Standard Deviation	10.8364	10.7672	Standard Deviation	8.98378	11.1818	Standard Deviation	13.9698
																Coefficient of Variation	11.5206	9.30361	Coefficient of Variation	15.877	14.013	Coefficient of Variation	14.5107	14.6904	Coefficient of Variation	16.9325
																	91,5 ± 10,5 (12%)	98,8 ± 9,2 (9%)		68,3 ± 10,8 (16%)	76,8 ± 10,8 (14%)		61,9 ± 9 (15%)	76,1 ± 11,2 (15%)		82,5 ± 14 (17%)
0	1	MeOH	0		172250		Plasma	11882	0	142156		Plasma	22493	0	144937		#DIV/0!	82.5289		#DIV/0!	101.956		#DIV/0!	84.1434		#DIV/0!
200	1	MeOH	737497		165042		Plasma	500841	488959	143531		Plasma	437214	414721	94309		66.2998	86.9663		84.8171	65.7064		56.2336	57.1424		98.4095
500	1	MeOH	1797073		167445		Plasma	1362567	1350685	141528		Plasma	1152838	1130345	84750		75.1603	84.5221		83.6868	59.8821		62.8992	50.6136		124.273
1000	1	MeOH	3495147		177247		Plasma	2719405	2707523	136936		Plasma	1996866	1974373	101142		77.4652	77.2572		72.9217	73.8608		56.489	57.0627		98.9945
0	2	MeOH	0		194423		Plasma	9157	0	133427		Plasma	58929	0	95863		#DIV/0!	68.6272		#DIV/0!	71.8468		#DIV/0!	49.3064		#DIV/0!
200	2	MeOH	676294		176034		Plasma	529181	520024	125182		Plasma	401018	342089	97925		76.8932	71.1124		65.7833	78.2261		50.5829	55.6285		90.9299
500	2	MeOH	1826001		189257		Plasma	1370120	1360963	122187		Plasma	866494	807565	99310		74.5324	64.5614		59.3378	81.2771		44.2259	52.4736		84.2821
1000	2	MeOH	3337152		175510		Plasma	2771430	2762273	124553		Plasma	1473827	1414898	87538		82.7734	70.9663		51.2222	70.2817		42.3984	49.8764		85.0069
0	3	MeOH	0		162728		Plasma	13162	0	139171		Plasma	8904	0	91180		#DIV/0!	85.5237		#DIV/0!	65.5165		#DIV/0!	56.0322		#DIV/0!
200	3	MeOH	611509		162124		Plasma	429947	416785	115433		Plasma	331012	322108	112592		68.1568	71.2004		77.284	97.5388		52.6743	69.4481		75.847
500	3	MeOH	1558953		163531		Plasma	1033578	1020416	131810		Plasma	545286	536382	75201		65.4552	80.6025		52.565	57.0526		34.4066	45.9858		74.82
1000	3	MeOH	3102767		216211		Plasma	1919675	1906513	110785		Plasma	1087217	1078313	72751		61.4456	51.2393		56.5594	65.6686		34.7533	33.6481		103.284
																Mean	72.0202	73.1587	Mean	67.1308	72.166	Mean	48.2959	52.431	Mean	92.872
																Standard Deviation	6.9621	10.9498	Standard Deviation	13.0531	12.4157	Standard Deviation	9.97155	9.6671	Standard Deviation	15.4829
																Coefficient of Variation	9.66687	14.9672	Coefficient of Variation	19.4443	17.2043	Coefficient of Variation	20.6468	18.4377	Coefficient of Variation	16.6712
																	72 ± 7 (10%)	73,2 ± 10,9 (15%)		67,1 ± 13,1 (19%)	72,2 ± 12,4 (17%)		48,3 ± 10 (21%)	52,4 ± 9,7 (18%)		92,9 ± 15,5 (17%)

## Sheet: 11,12-EET
		Set 1 (Pure Standard)					Set 2 (post-extraction spiked samples)					Set 3 (pre-extraction spiked samples)					Matrix Effect = (Set 2 / Set 1) * 100			Recovery = (Set 3 / Set 2) * 100			Process Efficiency = (Set 3 / Set 1) * 100			IS corrected Process Efficiency = (Set 3 / Set 1) * 100
Cal	Replicate	Matrix	AUC	Extrapolated AUC	IS AUC		Matrix	AUC	Extrapolated AUC	IS AUC		Matrix	AUC	Extrapolated AUC	IS AUC		Compound	IS		Compound	IS		Compound	IS
0	1	MeOH	0		172250		PBS	0		193790		PBS	0		212264		#DIV/0!	112.505		#DIV/0!	109.533		#DIV/0!	123.23		#DIV/0!
10	1	MeOH	1505		165042		PBS	698		170704		PBS	1332		142304		46.3787	103.431		190.831	83.363		88.505	86.2229		102.647
20	1	MeOH	4093		167445		PBS	3534		187082		PBS	2110		148477		86.3425	111.727		59.7057	79.3647		51.5514	88.6721		58.1371
50	1	MeOH	10713		177247		PBS	12559		185934		PBS	6539		139442		117.231	104.901		52.0662	74.9954		61.038	78.671		77.5864
100	1	MeOH	18969		194423		PBS	13722		183407		PBS	10415		141203		72.3391	94.334		75.9	76.9889		54.9054	72.6267		75.5994
200	1	MeOH	49697		176034		PBS	37218		183908		PBS	25383		142601		74.8898	104.473		68.2009	77.5393		51.0755	81.0076		63.0502
500	1	MeOH	123096		189257		PBS	91121		181244		PBS	71751		125127		74.0243	95.7661		78.7426	69.0379		58.2887	66.1149		88.1627
1000	1	MeOH	243972		175510		PBS	181806		181041		PBS	133528		139563		74.5192	103.151		73.4453	77.0892		54.7309	79.5185		68.8278
0	2	MeOH	0		162728		PBS	0		183227		PBS	0		138070		#DIV/0!	112.597		#DIV/0!	75.3546		#DIV/0!	84.8471		#DIV/0!
10	2	MeOH	1771		162124		PBS	817		188775		PBS	1838		158616		46.1321	116.439		224.969	84.0238		103.783	97.8362		106.078
20	2	MeOH	3980		163531		PBS	1918		173933		PBS	2814		169399		48.191	106.361		146.715	97.3932		70.7035	103.588		68.2543
50	2	MeOH	10759		216211		PBS	7015		183935		PBS	6606		169881		65.2012	85.072		94.1696	92.3593		61.3998	78.5719		78.1447
100	2	MeOH	12464		177387		PBS	11514		189416		PBS	10669		177988		92.378	106.781		92.6611	93.9667		85.5985	100.339		85.3095
200	2	MeOH	39620		203288		PBS	41446		179935		PBS	34473		179233		104.609	88.5124		83.1757	99.6099		87.0091	88.167		98.6866
500	2	MeOH	224509		195191		PBS	89946		198567		PBS	66175		173425		40.0634	101.73		73.5719	87.3383		29.4754	88.8489		33.1748
1000	2	MeOH	224509		198619		PBS	175565		182624		PBS	156941		160339		78.1995	91.9469		89.392	87.7973		69.9041	80.7269		86.5933
0	3	MeOH	0		156258		PBS	0		173121		PBS	0		137128		#DIV/0!	110.792		#DIV/0!	79.2093		#DIV/0!	87.7574		#DIV/0!
10	3	MeOH	859		159329		PBS	934		160357		PBS	1431		137220		108.731	100.645		153.212	85.5716		166.589	86.1237		193.43
20	3	MeOH	3132		160374		PBS	2793		145697		PBS	2247		210027		89.1762	90.8483		80.4511	144.153		71.7433	130.961		54.7823
50	3	MeOH	9005		150408		PBS	8106		169574		PBS	6236		153383		90.0167	112.743		76.9307	90.452		69.2504	101.978		67.9072
100	3	MeOH	12599		156320		PBS	13282		171582		PBS	8924		161353		105.421	109.763		67.1887	94.0384		70.831	103.22		68.6216
200	3	MeOH	37115		153866		PBS	31999		171573		PBS	25794		157737		86.2158	111.508		80.6088	91.9358		69.4975	102.516		67.792
500	3	MeOH	89090		160085		PBS	91652		167624		PBS	62595		162282		102.876	104.709		68.2964	96.8131		70.2604	101.372		69.3092
1000	3	MeOH	178763		158967		PBS	154677		163655		PBS	118436		144690		86.5263	102.949		76.5699	88.4116		66.2531	91.0189		72.7905
																Mean	80.4506	103.487	Mean	95.5621	89.0141	Mean	72.0187	90.862	Mean	80.2326
																Standard Deviation	22.0212	8.54025	Standard Deviation	44.8559	15.0931	Standard Deviation	26.8072	14.255	Standard Deviation	30.8398
																Coefficient of Variation	27.3724	8.2525	Coefficient of Variation	46.939	16.9559	Coefficient of Variation	37.2226	15.6886	Coefficient of Variation	38.438
																	80,5 ± 22 (27%)	103,5 ± 8,5 (8%)		95,6 ± 44,9 (47%)	89 ± 15,1 (17%)		72 ± 26,8 (37%)	90,9 ± 14,3 (16%)		80,2 ± 30,8 (38%)
0	1	MeOH	0		172250		BSA	0		182927		BSA	0		121975		#DIV/0!	106.199		#DIV/0!	66.6796		#DIV/0!	70.8128		#DIV/0!
10	1	MeOH	1505		165042		BSA	1035		178042		BSA	434		127022		68.7708	107.877		41.9324	71.3438		28.8372	76.9634		37.4687
20	1	MeOH	4093		167445		BSA	4222		165394		BSA	1006		130900		103.152	98.7751		23.8276	79.1443		24.5785	78.1749		31.4405
50	1	MeOH	10713		177247		BSA	8019		171447		BSA	3985		125385		74.853	96.7277		49.6945	73.1334		37.1978	70.7403		52.5836
100	1	MeOH	18969		194423		BSA	12166		185943		BSA	5938		110209		64.1362	95.6384		48.8082	59.2703		31.3037	56.6852		55.2238
200	1	MeOH	49697		176034		BSA	35047		180547		BSA	21320		115332		70.5214	102.564		60.8326	63.8792		42.9	65.5169		65.4793
500	1	MeOH	123096		189257		BSA	85435		171670		BSA	43846		112639		69.4052	90.7073		51.3209	65.6137		35.6194	59.5164		59.8479
1000	1	MeOH	243972		175510		BSA	171654		176649		BSA	112053		128842		70.3581	100.649		65.2784	72.9367		45.9286	73.4101		62.5645
0	2	MeOH	0		162728		BSA	0		174507		BSA	0		114670		#DIV/0!	107.238		#DIV/0!	65.7108		#DIV/0!	70.4673		#DIV/0!
10	2	MeOH	1771		162124		BSA	814		165363		BSA	347		125307		45.9627	101.998		42.629	75.7769		19.5935	77.2908		25.3503
20	2	MeOH	3980		163531		BSA	1225		179765		BSA	0		131259		30.7789	109.927		0	73.017		0	80.2655		0
50	2	MeOH	10759		216211		BSA	2392		166171		BSA	2468		136512		22.2325	76.8559		103.177	82.1515		22.9389	63.1383		36.3312
100	2	MeOH	12464		177387		BSA	5319		172758		BSA	3081		136822		42.6749	97.3905		57.9244	79.1986		24.7192	77.1319		32.0479
200	2	MeOH	39620		203288		BSA	17097		179729		BSA	12054		126420		43.1524	88.411		70.5036	70.3392		30.424	62.1876		48.923
500	2	MeOH	224509		195191		BSA	49882		180423		BSA	31481		143500		22.2183	92.4341		63.1109	79.5353		14.0222	73.5177		19.0732
1000	2	MeOH	224509		198619		BSA	93929		179403		BSA	73940		146869		41.8375	90.3252		78.719	81.8654		32.9341	73.9451		44.5386
0	3	MeOH	0		156258		BSA	0		155111		BSA	0		116981		#DIV/0!	99.266		#DIV/0!	75.4176		#DIV/0!	74.864		#DIV/0!
10	3	MeOH	1532		159329		BSA	1201		147406		BSA	748		125153		78.3943	92.5167		62.2814	84.9036		48.8251	78.55		62.1579
20	3	MeOH	3132		160374		BSA	1566		151217		BSA	1292		130485		50	94.2902		82.5032	86.2899		41.2516	81.3629		50.7007
50	3	MeOH	9005		150408		BSA	3637		145660		BSA	3906		157251		40.3887	96.8433		107.396	107.958		43.3759	104.55		41.4883
100	3	MeOH	12599		156320		BSA	4350		161410		BSA	6228		131643		34.5265	103.256		143.172	81.5581		49.4325	84.2138		58.6988
200	3	MeOH	37115		153866		BSA	17272		142537		BSA	13445		139752		46.5364	92.6371		77.8428	98.0461		36.2252	90.8271		39.8837
500	3	MeOH	89090		160085		BSA	46520		166036		BSA	41575		132742		52.2169	103.717		89.3702	79.9477		46.6663	82.9197		56.2789
1000	3	MeOH	178763		158967		BSA	106043		197679		BSA	80636		139145		59.3204	124.352		76.0409	70.3894		45.1078	87.5307		51.5336
																Mean	53.8779	98.7748	Mean	66.4936	76.8378	Mean	33.4229	76.1161	Mean	44.3626
																Standard Deviation	20.2841	9.18962	Standard Deviation	30.364	10.7672	Standard Deviation	12.6931	11.1818	Standard Deviation	16.4427
																Coefficient of Variation	37.6482	9.30361	Coefficient of Variation	45.6645	14.013	Coefficient of Variation	37.9774	14.6904	Coefficient of Variation	37.0643
																	53,9 ± 20,3 (38%)	98,8 ± 9,2 (9%)		66,5 ± 30,4 (46%)	76,8 ± 10,8 (14%)		33,4 ± 12,7 (38%)	76,1 ± 11,2 (15%)		44,4 ± 16,4 (37%)
0	1	MeOH	0		172250		Plasma	1634	0	142156		Plasma	3112	0	144937		#DIV/0!	82.5289		#DIV/0!	101.956		#DIV/0!	84.1434		#DIV/0!
200	1	MeOH	49697		165042		Plasma	10399	8765	143531		Plasma	11238	3564	94309		17.6369	86.9663		40.6617	65.7064		7.17146	57.1424		12.5501
500	1	MeOH	123096		167445		Plasma	37654	36020	141528		Plasma	26841	23729	84750		29.2617	84.5221		65.8773	59.8821		19.2768	50.6136		38.0862
1000	1	MeOH	243972		177247		Plasma	71513	69879	136936		Plasma	36488	33376	101142		28.6422	77.2572		47.7626	73.8608		13.6803	57.0627		23.9741
0	2	MeOH	0		194423		Plasma	2452	0	133427		Plasma	6759	0	95863		#DIV/0!	68.6272		#DIV/0!	71.8468		#DIV/0!	49.3064		#DIV/0!
200	2	MeOH	39620		176034		Plasma	10827	8375	125182		Plasma	9492	2733	97925		21.1383	71.1124		32.6328	78.2261		6.89803	55.6285		12.4002
500	2	MeOH	224509		189257		Plasma	28035	25583	122187		Plasma	17573	10814	99310		11.3951	64.5614		42.2703	81.2771		4.81673	52.4736		9.17934
1000	2	MeOH	224509		175510		Plasma	45173	42721	124553		Plasma	30200	23441	87538		19.0286	70.9663		54.87	70.2817		10.441	49.8764		20.9338
0	3	MeOH	0		162728		Plasma	0	0	139171		Plasma	545	0	91180		#DIV/0!	85.5237		#DIV/0!	65.5165		#DIV/0!	56.0322		#DIV/0!
200	3	MeOH	37115		162124		Plasma	8794	8794	115433		Plasma	3201	2656	112592		23.6939	71.2004		30.2024	97.5388		7.15614	69.4481		10.3043
500	3	MeOH	89090		163531		Plasma	21221	21221	131810		Plasma	8128	7583	75201		23.8197	80.6025		35.7335	57.0526		8.51162	45.9858		18.5092
1000	3	MeOH	178763		216211		Plasma	35975	35975	110785		Plasma	10787	10242	72751		20.1244	51.2393		28.4698	65.6686		5.72937	33.6481		17.0273
																Mean	21.6379	73.1587	Mean	42.0534	72.166	Mean	9.29794	52.431	Mean	18.1072
																Standard Deviation	5.55025	10.9498	Standard Deviation	12.3494	12.4157	Standard Deviation	4.58792	9.6671	Standard Deviation	8.99265
																Coefficient of Variation	25.6506	14.9672	Coefficient of Variation	29.3661	17.2043	Coefficient of Variation	49.3435	18.4377	Coefficient of Variation	49.6634
																	21,6 ± 5,6 (26%)	73,2 ± 10,9 (15%)		42,1 ± 12,3 (29%)	72,2 ± 12,4 (17%)		9,3 ± 4,6 (49%)	52,4 ± 9,7 (18%)		18,1 ± 9 (50%)

## Sheet: 8,9-EET
		Set 1 (Pure Standard)					Set 2 (post-extraction spiked samples)					Set 3 (pre-extraction spiked samples)					Matrix Effect = (Set 2 / Set 1) * 100			Recovery = (Set 3 / Set 2) * 100			Process Efficiency = (Set 3 / Set 1) * 100			IS corrected Process Efficiency = (Set 3 / Set 1) * 100
Cal	Replicate	Matrix	AUC	Extrapolated AUC	IS AUC		Matrix	AUC	Extrapolated AUC	IS AUC		Matrix	AUC	Extrapolated AUC	IS AUC		Compound	IS		Compound	IS		Compound	IS
0	1	MeOH			172250		PBS			193790		PBS			212264
10	1	MeOH			165042		PBS			170704		PBS			142304
20	1	MeOH			167445		PBS			187082		PBS			148477
50	1	MeOH	11190		177247		PBS	8653		185934		PBS	3579		139442		77.328	104.901		41.3614	74.9954		31.9839	78.671		40.6553
100	1	MeOH	20877		194423		PBS	14929		183407		PBS	11945		141203		71.5093	94.334		80.0121	76.9889		57.2161	72.6267		78.7811
200	1	MeOH	51288		176034		PBS	56437		183908		PBS	34621		142601		110.039	104.473		61.3445	77.5393		67.5031	81.0076		83.3293
500	1	MeOH	142381		189257		PBS	139013		181244		PBS	105502		125127		97.6345	95.7661		75.8936	69.0379		74.0984	66.1149		112.075
1000	1	MeOH	295679		175510		PBS	254046		181041		PBS	178817		139563		85.9195	103.151		70.3876	77.0892		60.4767	79.5185		76.0536
0	2	MeOH			162728		PBS			183227		PBS			138070
10	2	MeOH			162124		PBS			188775		PBS			158616
20	2	MeOH			163531		PBS			173933		PBS			169399
50	2	MeOH	21172		216211		PBS	10095		183935		PBS	6035		169881		47.6809	85.072		59.7821	92.3593		28.5046	78.5719		36.2784
100	2	MeOH	13980		177387		PBS	12482		189416		PBS	9667		177988		89.2847	106.781		77.4475	93.9667		69.1488	100.339		68.9153
200	2	MeOH	57303		203288		PBS	57446		179935		PBS	46087		179233		100.25	88.5124		80.2266	99.6099		80.4269	88.167		91.221
500	2	MeOH	174486		195191		PBS	114307		198567		PBS	86061		173425		65.5107	101.73		75.2894	87.3383		49.3226	88.8489		55.5129
1000	2	MeOH	332070		198619		PBS	276004		182624		PBS	212994		160339		83.1162	91.9469		77.1706	87.7973		64.1413	80.7269		79.4547
0	3	MeOH			156258		PBS			173121		PBS			137128
10	3	MeOH			159329		PBS			160357		PBS			137220
20	3	MeOH			160374		PBS			145697		PBS			210027
50	3	MeOH	7910		150408		PBS	8032		169574		PBS	5331		153383		101.542	112.743		66.372	90.452		67.3957	101.978		66.0885
100	3	MeOH	15391		156320		PBS	16749		171582		PBS	10566		161353		108.823	109.763		63.0844	94.0384		68.6505	103.22		66.5091
200	3	MeOH	41874		153866		PBS	41173		171573		PBS	30525		157737		98.3259	111.508		74.1384	91.9358		72.8973	102.516		71.1083
500	3	MeOH	113346		160085		PBS	91494		167624		PBS	100281		162282		80.721	104.709		109.604	96.8131		88.4733	101.372		87.2756
1000	3	MeOH	212713		158967		PBS	234387		163655		PBS	152731		144690		110.189	102.949		65.1619	88.4116		71.8014	91.0189		78.8863
																Mean	88.525	101.223	Mean	71.8184	86.5582	Mean	63.4694	87.6465	Mean	72.8096
																Standard Deviation	18.009	8.32901	Standard Deviation	14.625	9.15304	Standard Deviation	16.3387	12.0763	Standard Deviation	19.0835
																Coefficient of Variation	20.3434	8.22841	Coefficient of Variation	20.3638	10.5744	Coefficient of Variation	25.7426	13.7785	Coefficient of Variation	26.2101
																	88,5 ± 18 (20%)	101,2 ± 8,3 (8%)		71,8 ± 14,6 (20%)	86,6 ± 9,2 (11%)		63,5 ± 16,3 (26%)	87,6 ± 12,1 (14%)		72,8 ± 19,1 (26%)
0	1	MeOH	0		172250		BSA	0		182927		BSA	0		121975			106.199			66.6796			70.8128
10	1	MeOH	0		165042		BSA	0		178042		BSA	0		127022			107.877			71.3438			76.9634
20	1	MeOH	0		167445		BSA	0		165394		BSA	0		130900			98.7751			79.1443			78.1749
50	1	MeOH	11190		177247		BSA	5310		171447		BSA	3064		125385		47.4531	96.7277		57.7024	73.1334		27.3816	70.7403		38.7072
100	1	MeOH	20877		194423		BSA	11749		185943		BSA	2491		110209		56.2772	95.6384		21.2018	59.2703		11.9318	56.6852		21.0492
200	1	MeOH	51288		176034		BSA	34799		180547		BSA	20224		115332		67.8502	102.564		58.1166	63.8792		39.4322	65.5169		60.1864
500	1	MeOH	142381		189257		BSA	99182		171670		BSA	46376		112639		69.6596	90.7073		46.7585	65.6137		32.5718	59.5164		54.7273
1000	1	MeOH	295679		175510		BSA	198652		176649		BSA	121086		128842		67.185	100.649		60.9538	72.9367		40.9518	73.4101		55.7851
0	2	MeOH	0		162728		BSA	0		174507		BSA	0		114670			107.238			65.7108			70.4673
10	2	MeOH	0		162124		BSA	0		165363		BSA	0		125307			101.998			75.7769			77.2908
20	2	MeOH	0		163531		BSA	0		179765		BSA	0		131259			109.927			73.017			80.2655
50	2	MeOH	21172		216211		BSA	5552		166171		BSA	786		136512		26.2233	76.8559		14.1571	82.1515		3.71245	63.1383		5.87987
100	2	MeOH	13980		177387		BSA	9890		172758		BSA	6288		136822		70.7439	97.3905		63.5794	79.1986		44.9785	77.1319		58.3138
200	2	MeOH	57303		203288		BSA	33811		179729		BSA	18226		126420		59.0039	88.411		53.9055	70.3392		31.8064	62.1876		51.1458
500	2	MeOH	174486		195191		BSA	84465		180423		BSA	50292		143500		48.4079	92.4341		59.5418	79.5353		28.8229	73.5177		39.2054
1000	2	MeOH	332070		198619		BSA	163376		179403		BSA	107391		146869		49.1993	90.3252		65.7324	81.8654		32.3399	73.9451		43.735
0	3	MeOH	0		156258		BSA	0		155111		BSA	0		116981			99.266			75.4176			74.864
10	3	MeOH	0		159329		BSA	0		147406		BSA	0		125153			92.5167			84.9036			78.55
20	3	MeOH	0		160374		BSA	0		151217		BSA	0		130485			94.2902			86.2899			81.3629
50	3	MeOH	7910		150408		BSA	5277		145660		BSA	3456		157251		66.713	96.8433		65.4918	107.958		43.6915	104.55		41.7902
100	3	MeOH	15391		156320		BSA	10150		161410		BSA	11256		131643		65.9476	103.256		110.897	81.5581		73.1336	84.2138		86.8428
200	3	MeOH	41874		153866		BSA	24269		142537		BSA	22797		139752		57.9572	92.6371		93.9346	98.0461		54.4419	90.8271		59.9402
500	3	MeOH	113346		160085		BSA	77498		166036		BSA	47631		132742		68.3729	103.717		61.4609	79.9477		42.0227	82.9197		50.6787
1000	3	MeOH	212713		158967		BSA	188596		197679		BSA	109741		139145		88.6622	124.352		58.1884	70.3894		51.5911	87.5307		58.9406
																Mean	60.6438	98.7748	Mean	59.4414	76.8378	Mean	37.254	76.1161	Mean	48.4618
																Standard Deviation	14.2833	9.18962	Standard Deviation	23.3726	10.7672	Standard Deviation	16.7783	11.1818	Standard Deviation	18.6443
																Coefficient of Variation	23.5528	9.30361	Coefficient of Variation	39.3204	14.013	Coefficient of Variation	45.0375	14.6904	Coefficient of Variation	38.4722
																	60,6 ± 14,3 (24%)	98,8 ± 9,2 (9%)		59,4 ± 23,4 (39%)	76,8 ± 10,8 (14%)		37,3 ± 16,8 (45%)	76,1 ± 11,2 (15%)		48,5 ± 18,6 (38%)
0	1	MeOH	0		172250		Plasma	0	0	142156		Plasma	2173	0	144937		#DIV/0!	82.5289		#DIV/0!	101.956		#DIV/0!	84.1434		#DIV/0!
200	1	MeOH	51288		165042		Plasma	10689	10689	143531		Plasma	8473	6300	94309		20.8411	86.9663		58.9391	65.7064		12.2836	57.1424		21.4964
500	1	MeOH	142381		167445		Plasma	23398	23398	141528		Plasma	19384	17211	84750		16.4334	84.5221		73.5576	59.8821		12.088	50.6136		23.8829
1000	1	MeOH	295679		177247		Plasma	52941	52941	136936		Plasma	33259	31086	101142		17.9049	77.2572		58.7182	73.8608		10.5134	57.0627		18.4243
0	2	MeOH	0		194423		Plasma	1450	0	133427		Plasma	3754	0	95863		#DIV/0!	68.6272		#DIV/0!	71.8468		#DIV/0!	49.3064		#DIV/0!
200	2	MeOH	57303		176034		Plasma	5512	4062	125182		Plasma	5298	1544	97925		7.08863	71.1124		38.0108	78.2261		2.69445	55.6285		4.84365
500	2	MeOH	174486		189257		Plasma	14706	13256	122187		Plasma	7225	3471	99310		7.59717	64.5614		26.1844	81.2771		1.98927	52.4736		3.79099
1000	2	MeOH	332070		175510		Plasma	29059	27609	124553		Plasma	14804	11050	87538		8.31421	70.9663		40.0232	70.2817		3.32761	49.8764		6.67172
0	3	MeOH	0		162728		Plasma	0	0	139171		Plasma	504	0	91180		#DIV/0!	85.5237		#DIV/0!	65.5165		#DIV/0!	56.0322		#DIV/0!
200	3	MeOH	41874		162124		Plasma	5067	5067	115433		Plasma	2520	2016	112592		12.1006	71.2004		39.7869	97.5388		4.81444	69.4481		6.93244
500	3	MeOH	113346		163531		Plasma	12381	12381	131810		Plasma	4322	3818	75201		10.9232	80.6025		30.8376	57.0526		3.36845	45.9858		7.32498
1000	3	MeOH	212713		216211		Plasma	27083	27083	110785		Plasma	7568	7064	72751		12.7322	51.2393		26.0828	65.6686		3.32091	33.6481		9.86951
																Mean	12.6595	73.1587	Mean	43.5712	72.166	Mean	6.04446	52.431	Mean	11.4708
																Standard Deviation	4.84215	10.9498	Standard Deviation	16.5564	12.4157	Standard Deviation	4.28022	9.6671	Standard Deviation	7.65835
																Coefficient of Variation	38.2492	14.9672	Coefficient of Variation	37.9984	17.2043	Coefficient of Variation	70.8124	18.4377	Coefficient of Variation	66.7641
																	12,7 ± 4,8 (38%)	73,2 ± 10,9 (15%)		43,6 ± 16,6 (38%)	72,2 ± 12,4 (17%)		6 ± 4,3 (71%)	52,4 ± 9,7 (18%)		11,5 ± 7,7 (67%)

## Sheet: 20-HETE
		Set 1 (Pure Standard)					Set 2 (post-extraction spiked samples)					Set 3 (pre-extraction spiked samples)					Matrix Effect = (Set 2 / Set 1) * 100			Recovery = (Set 3 / Set 2) * 100			Process Efficiency = (Set 3 / Set 1) * 100			IS corrected Process Efficiency = (Set 3 / Set 1) * 100
Cal	Replicate	Matrix	AUC	Extrapolated AUC	IS AUC		Matrix	AUC	Extrapolated AUC	IS AUC		Matrix	AUC	Extrapolated AUC	IS AUC		Compound	IS		Compound	IS		Compound	IS
0	1	MeOH	0		249441		PBS	0		256308		PBS	0		266761
10	1	MeOH	0		248547		PBS	1938		234932		PBS	0		201827
20	1	MeOH	2718		252243		PBS	2327		258494		PBS	1654		196654		85.6144	102.478		71.0786	76.0768		60.8536	77.9621		78.0553
50	1	MeOH	8556		245788		PBS	8684		245745		PBS	4071		194304		101.496	99.9825		46.8793	79.0673		47.5806	79.0535		60.1879
100	1	MeOH	15994		269192		PBS	10523		243594		PBS	10585		203716		65.7934	90.4908		100.589	83.6293		66.1811	75.6768		87.4522
200	1	MeOH	41524		249085		PBS	34801		231596		PBS	24333		219158		83.8094	92.9787		69.9204	94.6294		58.5998	87.9852		66.6019
500	1	MeOH	100658		253788		PBS	83058		250445		PBS	70408		179209		82.5151	98.6828		84.7697	71.5562		69.9477	70.6137		99.057
1000	1	MeOH	196501		263734		PBS	173379		247601		PBS	123132		207700		88.2331	93.8829		71.019	83.885		62.6623	78.7536		79.5675
0	2	MeOH	0		248363		PBS	0		263044		PBS	0		200612
10	2	MeOH	0		282447		PBS	0		256531		PBS	0		218090
20	2	MeOH	2245		248276		PBS	3421		261341		PBS	1461		247698		152.383	105.262		42.7068	94.7796		65.078	99.7672		65.2298
50	2	MeOH	7343		324951		PBS	7745		261992		PBS	4153		238536		105.475	80.6251		53.6217	91.0471		56.5573	73.4068		77.0464
100	2	MeOH	11490		261082		PBS	7363		272639		PBS	9896		270947		64.0818	104.427		134.402	99.3794		86.1271	103.779		82.9912
200	2	MeOH	32920		271701		PBS	27832		246940		PBS	25977		247307		84.5443	90.8867		93.335	100.149		78.9095	91.0217		86.693
500	2	MeOH	90171		288448		PBS	81674		262003		PBS	63110		239381		90.5768	90.832		77.2706	91.3657		69.9892	82.9893		84.3353
1000	2	MeOH	174036		265373		PBS	160251		268979		PBS	123647		226740		92.0792	101.359		77.1583	84.2965		71.0468	85.442		83.1521
0	3	MeOH	0		220030		PBS	0		210630		PBS	0		181292
10	3	MeOH	0		207661		PBS	1950		232375		PBS	0		199366
20	3	MeOH	2392		220350		PBS	2059		217907		PBS	2603		268774		86.0786	98.8913		126.421	123.343		108.821	121.976		89.2152
50	3	MeOH	6764		221192		PBS	5033		224909		PBS	4070		199441		74.4086	101.68		80.8663	88.6763		60.1715	90.1665		66.7338
100	3	MeOH	10657		218775		PBS	10138		224004		PBS	8312		202537		95.13	102.39		81.9886	90.4167		77.9957	92.5778		84.2488
200	3	MeOH	32364		228177		PBS	24691		241788		PBS	17624		214628		76.2916	105.965		71.3782	88.767		54.4556	94.0621		57.8932
500	3	MeOH	68789		223592		PBS	73457		235655		PBS	58171		227379		106.786	105.395		79.1905	96.4881		84.5644	101.694		83.156
1000	3	MeOH	162576		220470		PBS	145313		220734		PBS	95063		184712		89.3816	100.12		65.4195	83.6808		58.473	83.781		69.7926
																Mean	90.2599	98.1294	Mean	79.3341	90.0685	Mean	68.7786	88.3726	Mean	77.8561
																Standard Deviation	19.4418	6.80886	Standard Deviation	23.6197	11.3745	Standard Deviation	14.4661	12.7906	Standard Deviation	11.1227
																Coefficient of Variation	21.5398	6.93866	Coefficient of Variation	29.7725	12.6287	Coefficient of Variation	21.0328	14.4735	Coefficient of Variation	14.2862
																	90,3 ± 19,4 (22%)	98,1 ± 6,8 (7%)		79,3 ± 23,6 (30%)	90,1 ± 11,4 (13%)		68,8 ± 14,5 (21%)	88,4 ± 12,8 (14%)		77,9 ± 11,1 (14%)
0	1	MeOH	0		249441		BSA	0		254823		BSA	0		176924
10	1	MeOH	0		248547		BSA	1895		238855		BSA	0		188566
20	1	MeOH	2718		252243		BSA	2358		249386		BSA	1273		176944		86.755	98.8674		53.9864	70.9519		46.8359	70.1482		66.7671
50	1	MeOH	8556		245788		BSA	7351		241816		BSA	3653		181898		85.9163	98.384		49.6939	75.2217		42.6952	74.0061		57.6915
100	1	MeOH	15994		269192		BSA	12081		259549		BSA	7642		163951		75.5346	96.4178		63.2564	63.1676		47.7804	60.9049		78.4509
200	1	MeOH	41524		249085		BSA	37416		261268		BSA	21960		160467		90.1069	104.891		58.6915	61.4185		52.8851	64.4226		82.0909
500	1	MeOH	100658		253788		BSA	89432		253199		BSA	56600		167330		88.8474	99.7679		63.2883	66.0864		56.23	65.933		85.2836
1000	1	MeOH	196501		263734		BSA	177721		238962		BSA	128040		191201		90.4428	90.6072		72.0455	80.0131		65.16	72.4977		89.8787
0	2	MeOH	0		248363		BSA	0		259364		BSA	0		196990
10	2	MeOH	0		282447		BSA	0		249081		BSA	0		191923
20	2	MeOH	2245		248276		BSA	2729		260873		BSA	2756		167614		121.559	105.074		100.989	64.2512		122.762	67.5112		181.839
50	2	MeOH	7343		324951		BSA	5890		267334		BSA	4034		195413		80.2124	82.269		68.489	73.0969		54.9367	60.1361		91.3538
100	2	MeOH	11490		261082		BSA	10513		253613		BSA	8631		207180		91.497	97.1392		82.0984	81.6914		75.1175	79.3544		94.6608
200	2	MeOH	32920		271701		BSA	33770		240604		BSA	23984		229850		102.582	88.5547		71.0216	95.5304		72.8554	84.5967		86.1209
500	2	MeOH	90171		288448		BSA	74081		261532		BSA	59187		215516		82.1561	90.6687		79.895	82.4052		65.6386	74.7157		87.8512
1000	2	MeOH	174036		265373		BSA	152280		282597		BSA	119590		226409		87.4991	106.49		78.533	80.1173		68.7157	85.3173		80.5413
0	3	MeOH	0		220030		BSA	0		227925		BSA	0		159089
10	3	MeOH	0		207661		BSA	0		196839		BSA	1491		172784
20	3	MeOH	2392		220350		BSA	1872		195214		BSA	3113		186141		78.2609	88.5927		166.293	95.3523		130.142	84.4752		154.06
50	3	MeOH	6764		221192		BSA	5759		204437		BSA	5308		236036		85.1419	92.4251		92.1688	115.457		78.4743	106.711		73.5391
100	3	MeOH	10657		218775		BSA	8173		212508		BSA	9720		195069		76.6914	97.1354		118.928	91.7937		91.2077	89.1642		102.292
200	3	MeOH	32364		228177		BSA	23894		208424		BSA	19548		197152		73.8289	91.3431		81.8113	94.5918		60.4004	86.4031		69.9054
500	3	MeOH	68789		223592		BSA	72789		230641		BSA	52764		184106		105.815	103.153		72.489	79.8236		76.7041	82.3402		93.1552
1000	3	MeOH	162576		220470		BSA	183984		287273		BSA	98581		207693		113.168	130.3		53.5813	72.2981		60.6369	94.2047		64.3672
																Mean	89.7786	97.8934	Mean	79.2922	80.1815	Mean	70.5099	77.9357	Mean	91.1027
																Standard Deviation	13.1599	10.4495	Standard Deviation	27.8556	14.0922	Standard Deviation	23.8947	12.3948	Standard Deviation	30.6244
																Coefficient of Variation	14.6582	10.6743	Coefficient of Variation	35.1303	17.5754	Coefficient of Variation	33.8884	15.9039	Coefficient of Variation	33.6153
																	89,8 ± 13,2 (15%)	97,9 ± 10,4 (11%)		79,3 ± 27,9 (35%)	80,2 ± 14,1 (18%)		70,5 ± 23,9 (34%)	77,9 ± 12,4 (16%)		91,1 ± 30,6 (34%)
0	1	MeOH	0		249441		Plasma	9108	0	225738		Plasma	15279	0	187027		#DIV/0!	90.4976		#DIV/0!	82.8514		#DIV/0!	74.9785		#DIV/0!
200	1	MeOH	41524		248547		Plasma	38240	29132	240872		Plasma	26406	11127	157566		70.157	96.9121		38.1951	65.4148		26.7966	63.3949		42.2693
500	1	MeOH	100658		252243		Plasma	67707	58599	235278		Plasma	60974	45695	143142		58.2159	93.2743		77.9791	60.8395		45.3963	56.7477		79.9968
1000	1	MeOH	196501		245788		Plasma	123790	114682	235222		Plasma	88506	73227	153682		58.362	95.7012		63.8522	65.3349		37.2655	62.5262		59.5997
0	2	MeOH	0		269192		Plasma	7939	0	204567		Plasma	10260	0	153696		#DIV/0!	75.993		#DIV/0!	75.1324		#DIV/0!	57.0953		#DIV/0!
200	2	MeOH	32920		249085		Plasma	32718	24779	210686		Plasma	28391	18131	178447		75.2704	84.584		73.1708	84.6981		55.0759	71.641		76.8777
500	2	MeOH	90171		253788		Plasma	66591	58652	209646		Plasma	47229	36969	155211		65.0453	82.6067		63.0311	74.0348		40.9988	61.1577		67.0377
1000	2	MeOH	174036		263734		Plasma	115641	107702	216456		Plasma	90232	79972	151318		61.8849	82.0736		74.253	69.907		45.9514	57.3752		80.0893
0	3	MeOH	0		248363		Plasma	7995	0	212792		Plasma	12048	0	141357		#DIV/0!	85.6778		#DIV/0!	66.4297		#DIV/0!	56.9155		#DIV/0!
200	3	MeOH	32364		282447		Plasma	36039	28044	217692		Plasma	23984	11936	169662		86.6518	77.0736		42.5617	77.9367		36.8805	60.0686		61.3973
500	3	MeOH	68789		248276		Plasma	75068	67073	222829		Plasma	50807	38759	132399		97.5054	89.7505		57.7863	59.4173		56.3448	53.3273		105.658
1000	3	MeOH	162576		324951		Plasma	134955	126960	219101		Plasma	88623	76575	152022		78.0927	67.4259		60.3143	69.3844		47.101	46.7831		100.68
																Mean	72.3539	85.4891	Mean	61.2382	69.6631	Mean	43.5345	59.2246	Mean	74.8451
																Standard Deviation	13.4256	9.56187	Standard Deviation	13.6686	8.16521	Standard Deviation	9.28373	6.94652	Standard Deviation	20.0327
																Coefficient of Variation	18.5554	11.1849	Coefficient of Variation	22.3204	11.721	Coefficient of Variation	21.325	11.7291	Coefficient of Variation	26.7655
																	72,4 ± 13,4 (19%)	85,5 ± 9,6 (11%)		61,2 ± 13,7 (22%)	69,7 ± 8,2 (12%)		43,5 ± 9,3 (21%)	59,2 ± 6,9 (12%)		74,8 ± 20 (27%)

## Sheet: 19-HETE
		Set 1 (Pure Standard)					Set 2 (post-extraction spiked samples)					Set 3 (pre-extraction spiked samples)					Matrix Effect = (Set 2 / Set 1) * 100			Recovery = (Set 3 / Set 2) * 100			Process Efficiency = (Set 3 / Set 1) * 100			IS corrected Process Efficiency = (Set 3 / Set 1) * 100
Cal	Replicate	Matrix	AUC	Extrapolated AUC	IS AUC		Matrix	AUC	Extrapolated AUC	IS AUC		Matrix	AUC	Extrapolated AUC	IS AUC		Compound	IS		Compound	IS		Compound	IS
0	1	MeOH	0		249441		PBS	0		256308		PBS	0		266761
10	1	MeOH	0		248547		PBS	0		234932		PBS	1591		201827
20	1	MeOH	2232		252243		PBS	2889		258494		PBS	2600		196654
50	1	MeOH	6807		245788		PBS	7005		245745		PBS	3940		194304		102.909	99.9825		56.2455	79.0673		57.8816	79.0535		73.2183
100	1	MeOH	14831		269192		PBS	10178		243594		PBS	10178		203716		68.6265	90.4908		100	83.6293		68.6265	75.6768		90.6837
200	1	MeOH	34886		249085		PBS	34578		231596		PBS	24113		219158		99.1171	92.9787		69.7351	94.6294		69.1194	87.9852		78.558
500	1	MeOH	85478		253788		PBS	82478		250445		PBS	73800		179209		96.4903	98.6828		89.4784	71.5562		86.338	70.6137		122.268
1000	1	MeOH	176100		263734		PBS	165269		247601		PBS	127452		207700		93.8495	93.8829		77.1179	83.885		72.3748	78.7536		91.9003
0	2	MeOH	0		248363		PBS	0		263044		PBS	0		200612
10	2	MeOH	0		282447		PBS	0		256531		PBS	0		218090
20	2	MeOH	1705		248276		PBS	2631		261341		PBS	0		247698
50	2	MeOH	9056		324951		PBS	8104		261992		PBS	3897		238536		89.4876	80.6251		48.0874	91.0471		43.0322	73.4068		58.6216
100	2	MeOH	14337		261082		PBS	10485		272639		PBS	9426		270947		73.1325	104.427		89.8999	99.3794		65.746	103.779		63.3522
200	2	MeOH	38780		271701		PBS	35926		246940		PBS	25422		247307		92.6405	90.8867		70.7621	100.149		65.5544	91.0217		72.0206
500	2	MeOH	108004		288448		PBS	96325		262003		PBS	71533		239381		89.1865	90.832		74.2621	91.3657		66.2318	82.9893		79.8076
1000	2	MeOH	203840		265373		PBS	198327		268979		PBS	148269		226740		97.2954	101.359		74.7599	84.2965		72.7379	85.442		85.1314
0	3	MeOH	0		220030		PBS	0		210630		PBS	0		181292
10	3	MeOH	0		207661		PBS	0		232375		PBS	0		199366
20	3	MeOH	755		220350		PBS	2263		217907		PBS	0		268774
50	3	MeOH	6861		221192		PBS	5845		224909		PBS	3160		199441		85.1917	101.68		54.0633	88.6763		46.0574	90.1665		51.0804
100	3	MeOH	10642		218775		PBS	11348		224004		PBS	7454		202537		106.634	102.39		65.6856	90.4167		70.0432	92.5778		75.6588
200	3	MeOH	31384		228177		PBS	26944		241788		PBS	18049		214628		85.8527	105.965		66.9871	88.767		57.5102	94.0621		61.1407
500	3	MeOH	72858		223592		PBS	72372		235655		PBS	56683		227379		99.3329	105.395		78.3217	96.4881		77.7993	101.694		76.5035
1000	3	MeOH	150713		220470		PBS	145949		220734		PBS	101146		184712		96.839	100.12		69.3023	83.6808		67.1117	83.781		80.1037
																Mean	91.7723	97.3132	Mean	72.3139	88.4689	Mean	65.7443	86.0668	Mean	77.3366
																Standard Deviation	10.3955	7.11018	Standard Deviation	13.9079	7.72693	Standard Deviation	11.1344	9.7616	Standard Deviation	16.9692
																Coefficient of Variation	11.3275	7.3065	Coefficient of Variation	19.2326	8.73406	Coefficient of Variation	16.9359	11.3419	Coefficient of Variation	21.942
																	91,8 ± 10,4 (11%)	97,3 ± 7,1 (7%)		72,3 ± 13,9 (19%)	88,5 ± 7,7 (9%)		65,7 ± 11,1 (17%)	86,1 ± 9,8 (11%)		77,3 ± 17 (22%)
0	1	MeOH			249441		BSA			254823		BSA			176924
10	1	MeOH			248547		BSA			238855		BSA			188566
20	1	MeOH			252243		BSA			249386		BSA			176944
50	1	MeOH	6807		245788		BSA	5262		241816		BSA	1928		181898		77.3028	98.384		36.6401	75.2217		28.3238	74.0061		38.2723
100	1	MeOH	14831		269192		BSA	11731		259549		BSA	3514		163951		79.0978	96.4178		29.9548	63.1676		23.6936	60.9049		38.9027
200	1	MeOH	34886		249085		BSA	34871		261268		BSA	23908		160467		99.957	104.891		68.5613	61.4185		68.5318	64.4226		106.379
500	1	MeOH	85478		253788		BSA	86206		253199		BSA	55673		167330		100.852	99.7679		64.5814	66.0864		65.1314	65.933		98.7842
1000	1	MeOH	176100		263734		BSA	164735		238962		BSA	141537		191201		93.5463	90.6072		85.918	80.0131		80.3731	72.4977		110.863
0	2	MeOH			248363		BSA			259364		BSA			196990
10	2	MeOH			282447		BSA			249081		BSA			191923
20	2	MeOH			248276		BSA			260873		BSA			167614
50	2	MeOH	9056		324951		BSA	11640		267334		BSA	2864		195413		128.534	82.269		24.6048	73.0969		31.6254	60.1361		52.5897
100	2	MeOH	14337		261082		BSA	15807		253613		BSA	7350		207180		110.253	97.1392		46.4984	81.6914		51.266	79.3544		64.6038
200	2	MeOH	38780		271701		BSA	46471		240604		BSA	28507		229850		119.832	88.5547		61.3436	95.5304		73.5095	84.5967		86.8941
500	2	MeOH	108004		288448		BSA	88400		261532		BSA	68161		215516		81.8488	90.6687		77.1052	82.4052		63.1097	74.7157		84.4664
1000	2	MeOH	203840		265373		BSA	186967		282597		BSA	141704		226409		91.7224	106.49		75.7909	80.1173		69.5173	85.3173		81.4809
0	3	MeOH			220030		BSA			227925		BSA			159089
10	3	MeOH			207661		BSA			196839		BSA			172784
20	3	MeOH			220350		BSA			195214		BSA			186141
50	3	MeOH	6861		221192		BSA	4892		204437		BSA	5210		236036		71.3016	92.4251		106.5	115.457		75.9365	106.711		71.1609
100	3	MeOH	10642		218775		BSA	20407		212508		BSA	16417		195069		191.759	97.1354		80.4479	91.7937		154.266	89.1642		173.013
200	3	MeOH	31384		228177		BSA	28106		208424		BSA	17261		197152		89.5552	91.3431		61.4139	94.5918		54.9994	86.4031		63.6544
500	3	MeOH	72858		223592		BSA	86177		230641		BSA	54897		184106		118.281	103.153		63.7026	79.8236		75.3479	82.3402		91.5081
1000	3	MeOH	150713		220470		BSA	207655		287273		BSA	103054		207693		137.782	130.3		49.6275	72.2981		68.3776	94.2047		72.5841
																Mean	106.108	97.9698	Mean	62.1794	80.8475	Mean	65.6006	78.7138	Mean	82.3438
																Standard Deviation	30.775	11.0749	Standard Deviation	22.0806	14.1429	Standard Deviation	30.4727	13.0674	Standard Deviation	33.3716
																Coefficient of Variation	29.0034	11.3044	Coefficient of Variation	35.5111	17.4933	Coefficient of Variation	46.4519	16.6011	Coefficient of Variation	40.5271
																	106,1 ± 30,8 (29%)	98 ± 11,1 (11%)		62,2 ± 22,1 (36%)	80,8 ± 14,1 (17%)		65,6 ± 30,5 (46%)	78,7 ± 13,1 (17%)		82,3 ± 33,4 (41%)
0	1	MeOH	0		249441		Plasma	5944	0	225738		Plasma	6826	0	187027		#DIV/0!	90.4976					#DIV/0!	74.9785		#DIV/0!
200	1	MeOH	34886		248547		Plasma	30132	24188	240872		Plasma	27781	20955	157566		69.3344	96.9121		86.6339	65.4148		60.0671	63.3949		94.7507
500	1	MeOH	85478		252243		Plasma	63610	57666	235278		Plasma	56295	49469	143142		67.463	93.2743		85.7854	60.8395		57.8734	56.7477		101.984
1000	1	MeOH	176100		245788		Plasma	142328	136384	235222		Plasma	92245	85419	153682		77.4469	95.7012		62.6312	65.3349		48.506	62.5262		77.577
0	2	MeOH	0		269192		Plasma	3863	0	204567		Plasma	7740	0	153696		#DIV/0!	75.993		#DIV/0!	75.1324		#DIV/0!	57.0953		#DIV/0!
200	2	MeOH	38780		249085		Plasma	34562	30699	210686		Plasma	30047	22307	178447		79.1619	84.584		72.6636	84.6981		57.5219	71.641		80.2919
500	2	MeOH	108004		253788		Plasma	80212	76349	209646		Plasma	54234	46494	155211		70.6909	82.6067		60.8967	74.0348		43.0484	61.1577		70.3891
1000	2	MeOH	203840		263734		Plasma	153373	149510	216456		Plasma	85855	78115	151318		73.3467	82.0736		52.2473	69.907		38.3217	57.3752		66.7914
0	3	MeOH	0		248363		Plasma	3389	0	212792		Plasma	7624	0	141357		#DIV/0!	85.6778		#DIV/0!	66.4297		#DIV/0!	56.9155		#DIV/0!
200	3	MeOH	31384		282447		Plasma	35885	32496	217692		Plasma	20564	12940	169662		103.543	77.0736		39.8203	77.9367		41.2312	60.0686		68.6402
500	3	MeOH	72858		248276		Plasma	79610	76221	222829		Plasma	36898	29274	132399		104.616	89.7505		38.4067	59.4173		40.1795	53.3273		75.3451
1000	3	MeOH	150713		324951		Plasma	152707	149318	219101		Plasma	70968	63344	152022		99.0744	67.4259		42.4222	69.3844		42.0296	46.7831		89.8393
																Mean	82.7419	85.4891	Mean	60.1675	69.6631	Mean	47.6421	59.2246	Mean	80.6231
																Standard Deviation	15.2704	9.56187	Standard Deviation	18.657	8.16521	Standard Deviation	8.61451	6.94652	Standard Deviation	12.3374
																Coefficient of Variation	18.4554	11.1849	Coefficient of Variation	31.0084	11.721	Coefficient of Variation	18.0817	11.7291	Coefficient of Variation	15.3025
																	82,7 ± 15,3 (18%)	85,5 ± 9,6 (11%)		60,2 ± 18,7 (31%)	69,7 ± 8,2 (12%)		47,6 ± 8,6 (18%)	59,2 ± 6,9 (12%)		80,6 ± 12,3 (15%)

## Sheet: 15-HETE
		Set 1 (Pure Standard)					Set 2 (post-extraction spiked samples)					Set 3 (pre-extraction spiked samples)					Matrix Effect = (Set 2 / Set 1) * 100			Recovery = (Set 3 / Set 2) * 100			Process Efficiency = (Set 3 / Set 1) * 100			IS corrected Process Efficiency = (Set 3 / Set 1) * 100
Cal	Replicate	Matrix	AUC	Extrapolated AUC	IS AUC		Matrix	AUC	Extrapolated AUC	IS AUC		Matrix	AUC	Extrapolated AUC	IS AUC		Compound	IS		Compound	IS		Compound	IS
0	1	MeOH	0		249441		PBS	0		256308		PBS	0		266761
10	1	MeOH	4330		248547		PBS	6536		234932		PBS	3242		201827
20	1	MeOH	8360		252243		PBS	9152		258494		PBS	5707		196654		109.474	102.478		62.358	76.0768		68.2656	77.9621		87.5625
50	1	MeOH	34136		245788		PBS	32564		245745		PBS	25019		194304		95.3949	99.9825		76.8302	79.0673		73.2921	79.0535		92.7121
100	1	MeOH	68672		269192		PBS	56654		243594		PBS	45180		203716		82.4994	90.4908		79.7472	83.6293		65.791	75.6768		86.9368
200	1	MeOH	121431		249085		PBS	97844		231596		PBS	71899		219158		80.5758	92.9787		73.4833	94.6294		59.2098	87.9852		67.2951
500	1	MeOH	315411		253788		PBS	242755		250445		PBS	216179		179209		76.9647	98.6828		89.0523	71.5562		68.5388	70.6137		97.0617
1000	1	MeOH	793336		263734		PBS	678666		247601		PBS	502652		207700		85.5458	93.8829		74.0647	83.885		63.3593	78.7536		80.4526
0	2	MeOH	0		248363		PBS	0		263044		PBS	0		200612
10	2	MeOH	4116		282447		PBS	9869		256531		PBS	0		218090
20	2	MeOH	6950		248276		PBS	7531		261341		PBS	5730		247698		108.36	105.262		76.0855	94.7796		82.446	99.7672		82.6384
50	2	MeOH	31788		324951		PBS	30087		261992		PBS	19071		238536		94.6489	80.6251		63.3862	91.0471		59.9943	73.4068		81.7286
100	2	MeOH	50946		261082		PBS	58799		272639		PBS	37497		270947		115.414	104.427		63.7715	99.3794		73.6015	103.779		70.9217
200	2	MeOH	104624		271701		PBS	96742		246940		PBS	75256		247307		92.4664	90.8867		77.7904	100.149		71.93	91.0217		79.025
500	2	MeOH	283087		288448		PBS	238118		262003		PBS	150455		239381		84.1148	90.832		63.1851	91.3657		53.148	82.9893		64.042
1000	2	MeOH	685177		265373		PBS	712163		268979		PBS	504166		226740		103.939	101.359		70.7936	84.2965		73.5819	85.442		86.1191
0	3	MeOH	0		220030		PBS	0		210630		PBS	0		181292
10	3	MeOH	4898		207661		PBS	4453		232375		PBS	5229		199366
20	3	MeOH	8153		220350		PBS	6885		217907		PBS	8547		268774		84.4474	98.8913		124.139	123.343		104.833	121.976		85.9453
50	3	MeOH	30610		221192		PBS	24570		224909		PBS	25669		199441		80.2679	101.68		104.473	88.6763		83.8582	90.1665		93.0038
100	3	MeOH	62179		218775		PBS	58296		224004		PBS	42556		202537		93.7551	102.39		72.9999	90.4167		68.4411	92.5778		73.9282
200	3	MeOH	105081		228177		PBS	95634		241788		PBS	70066		214628		91.0098	105.965		73.2647	88.767		66.6781	94.0621		70.8873
500	3	MeOH	251131		223592		PBS	234801		235655		PBS	189408		227379		93.4974	105.395		80.6675	96.4881		75.422	101.694		74.1658
1000	3	MeOH	695966		220470		PBS	644818		220734		PBS	474610		184712		92.6508	100.12		73.6037	83.6808		68.1944	83.781		81.396
																Mean	92.5014	98.1294	Mean	77.7609	90.0685	Mean	71.1436	88.3726	Mean	80.879
																Standard Deviation	10.9277	6.80886	Standard Deviation	15.3408	11.3745	Standard Deviation	11.3519	12.7906	Standard Deviation	9.24018
																Coefficient of Variation	11.8135	6.93866	Coefficient of Variation	19.7281	12.6287	Coefficient of Variation	15.9563	14.4735	Coefficient of Variation	11.4247
																	92,5 ± 10,9 (12%)	98,1 ± 6,8 (7%)		77,8 ± 15,3 (20%)	90,1 ± 11,4 (13%)		71,1 ± 11,4 (16%)	88,4 ± 12,8 (14%)		80,9 ± 9,2 (11%)
0	1	MeOH	0		249441		BSA	0		254823		BSA	0		176924
10	1	MeOH	4330		248547		BSA	7536		238855		BSA	4230		188566
20	1	MeOH	8360		252243		BSA	11690		249386		BSA	6215		176944		139.833	98.8674		53.1651	70.9519		74.3421	70.1482		105.979
50	1	MeOH	34136		245788		BSA	32141		241816		BSA	18568		181898		94.1557	98.384		57.7704	75.2217		54.3942	74.0061		73.4996
100	1	MeOH	68672		269192		BSA	64228		259549		BSA	35822		163951		93.5287	96.4178		55.7732	63.1676		52.1639	60.9049		85.6482
200	1	MeOH	121431		249085		BSA	107166		261268		BSA	61914		160467		88.2526	104.891		57.7739	61.4185		50.987	64.4226		79.1446
500	1	MeOH	315411		253788		BSA	259677		253199		BSA	149147		167330		82.3297	99.7679		57.4356	66.0864		47.2866	65.933		71.7191
1000	1	MeOH	793336		263734		BSA	723392		238962		BSA	526102		191201		91.1836	90.6072		72.7271	80.0131		66.3152	72.4977		91.4721
0	2	MeOH	0		248363		BSA	0		259364		BSA	0		196990
10	2	MeOH	4116		282447		BSA	6423		249081		BSA	0		191923
20	2	MeOH	6950		248276		BSA	10043		260873		BSA	11240		167614		144.504	105.074		111.919	64.2512		161.727	67.5112		239.555
50	2	MeOH	31788		324951		BSA	28424		267334		BSA	21717		195413		89.4174	82.269		76.4037	73.0969		68.3182	60.1361		113.606
100	2	MeOH	50946		261082		BSA	60245		253613		BSA	41808		207180		118.253	97.1392		69.3966	81.6914		82.0634	79.3544		103.414
200	2	MeOH	104624		271701		BSA	91609		240604		BSA	60209		229850		87.5602	88.5547		65.7239	95.5304		57.548	84.5967		68.0263
500	2	MeOH	283087		288448		BSA	237301		261532		BSA	159248		215516		83.8262	90.6687		67.108	82.4052		56.2541	74.7157		75.2908
1000	2	MeOH	685177		265373		BSA	693880		282597		BSA	461121		226409		101.27	106.49		66.4554	80.1173		67.2995	85.3173		78.8815
0	3	MeOH	0		220030		BSA	0		227925		BSA	0		159089
10	3	MeOH	4898		207661		BSA	6540		196839		BSA	0		172784
20	3	MeOH	8153		220350		BSA	8182		195214		BSA	5813		186141		100.356	88.5927		71.0462	95.3523		71.2989	84.4752		84.4022
50	3	MeOH	30610		221192		BSA	28960		204437		BSA	20443		236036		94.6096	92.4251		70.5905	115.457		66.7854	106.711		62.5853
100	3	MeOH	62179		218775		BSA	54293		212508		BSA	37441		195069		87.3173	97.1354		68.961	91.7937		60.2149	89.1642		67.5325
200	3	MeOH	105081		228177		BSA	84586		208424		BSA	70854		197152		80.496	91.3431		83.7656	94.5918		67.428	86.4031		78.0388
500	3	MeOH	251131		223592		BSA	237828		230641		BSA	150686		184106		94.7028	103.153		63.3592	79.8236		60.0029	82.3402		72.872
1000	3	MeOH	695966		220470		BSA	854025		287273		BSA	429237		207693		122.711	130.3		50.2605	72.2981		61.675	94.2047		65.4692
																Mean	99.6836	97.8934	Mean	67.7575	80.1815	Mean	68.1169	77.9357	Mean	89.8409
																Standard Deviation	19.0151	10.4495	Standard Deviation	13.9814	14.0922	Standard Deviation	24.9761	12.3948	Standard Deviation	40.0389
																Coefficient of Variation	19.0755	10.6743	Coefficient of Variation	20.6345	17.5754	Coefficient of Variation	36.6666	15.9039	Coefficient of Variation	44.5665
																	99,7 ± 19 (19%)	97,9 ± 10,4 (11%)		67,8 ± 14 (21%)	80,2 ± 14,1 (18%)		68,1 ± 25 (37%)	77,9 ± 12,4 (16%)		89,8 ± 40 (45%)
0	1	MeOH	0		249441		Plasma	69750	0	225738		Plasma	94904	0	187027		#DIV/0!	90.4976		#DIV/0!	82.8514		#DIV/0!	74.9785		#DIV/0!
200	1	MeOH	121431		248547		Plasma	169658	99908	240872		Plasma	179755	84851	157566		82.2755	96.9121		84.9291	65.4148		69.8759	63.3949		110.223
500	1	MeOH	315411		252243		Plasma	314086	244336	235278		Plasma	301476	206572	143142		77.4659	93.2743		84.5442	60.8395		65.493	56.7477		115.411
1000	1	MeOH	793336		245788		Plasma	719864	650114	235222		Plasma	599768	504864	153682		81.9469	95.7012		77.6578	65.3349		63.6381	62.5262		101.778
0	2	MeOH	0		269192		Plasma	57717	0	204567		Plasma	103342	0	153696		#DIV/0!	75.993		#DIV/0!	75.1324		#DIV/0!	57.0953		#DIV/0!
200	2	MeOH	104624		249085		Plasma	168526	110809	210686		Plasma	158334	54992	178447		105.912	84.584		49.6277	84.6981		52.5616	71.641		73.368
500	2	MeOH	283087		253788		Plasma	309884	252167	209646		Plasma	230777	127435	155211		89.0776	82.6067		50.536	74.0348		45.0162	61.1577		73.6067
1000	2	MeOH	685177		263734		Plasma	749929	692212	216456		Plasma	537703	434361	151318		101.027	82.0736		62.7497	69.907		63.394	57.3752		110.49
0	3	MeOH	0		248363		Plasma	66553	0	212792		Plasma	84444	0	141357		#DIV/0!	85.6778		#DIV/0!	66.4297		#DIV/0!	56.9155		#DIV/0!
200	3	MeOH	105081		282447		Plasma	152646	86093	217692		Plasma	143735	59291	169662		81.9301	77.0736		68.8685	77.9367		56.4241	60.0686		93.9327
500	3	MeOH	251131		248276		Plasma	319645	253092	222829		Plasma	186295	101851	132399		100.781	89.7505		40.2427	59.4173		40.5569	53.3273		76.0528
1000	3	MeOH	695966		324951		Plasma	720166	653613	219101		Plasma	511028	426584	152022		93.9145	67.4259		65.2655	69.3844		61.2938	46.7831		131.017
																Mean	90.4811	85.4891	Mean	64.9357	69.6631	Mean	57.5837	59.2246	Mean	98.4311
																Standard Deviation	10.3189	9.56187	Standard Deviation	15.8819	8.16521	Standard Deviation	9.82506	6.94652	Standard Deviation	20.6497
																Coefficient of Variation	11.4045	11.1849	Coefficient of Variation	24.4578	11.721	Coefficient of Variation	17.0622	11.7291	Coefficient of Variation	20.9788
																	90,5 ± 10,3 (11%)	85,5 ± 9,6 (11%)		64,9 ± 15,9 (24%)	69,7 ± 8,2 (12%)		57,6 ± 9,8 (17%)	59,2 ± 6,9 (12%)		98,4 ± 20,6 (21%)

[truncated: 4 more sheets: 12-HETE, 11-HETE, 8-HETE, 5-HETE]
