# Supplementary material for: Determination of Lipoxygenase, CYP450, and Non-Enzymatic Metabolites of Arachidonic Acid in Essential Hypertension and Type 2 Diabetes
Source: Metabolites. 2022 Sep 13;12(9):859. doi: 10.3390/metabo12090859 (PMC9501142; doi:10.3390/metabo12090859)
Supplement: Supplementary file 1 [file metabolites-12-00859-s001.zip › File S2 Calibration curves.csv]

Seq	Matrix	Group	Analyte	Concentration	Area_Ratio	Slope	Slopemean	Slopesd	SlopeCV	Rsquared	Rsquaredmean	Slopesd	RsquaredCV
1	BSA	BSA-1	11,12-DHET	50	0,065	0,001691036	0,00193617	0,000262199	13,54215766	0,998913867	0,993216782	0,007300902	0,735076347
1	BSA	BSA-1	11,12-DHET	100	0,117	NA	NA	NA	NA	NA	NA	NA	NA
1	BSA	BSA-1	11,12-DHET	200	0,321	NA	NA	NA	NA	NA	NA	NA	NA
1	BSA	BSA-1	11,12-DHET	500	0,851	NA	NA	NA	NA	NA	NA	NA	NA
1	BSA	BSA-1	11,12-DHET	1000	1,653	NA	NA	NA	NA	NA	NA	NA	NA
2	BSA	BSA-2	11,12-DHET	50	0,082	0,001904854	NA	NA	NA	0,995749742	NA	NA	NA
2	BSA	BSA-2	11,12-DHET	100	0,145	NA	NA	NA	NA	NA	NA	NA	NA
2	BSA	BSA-2	11,12-DHET	200	0,389	NA	NA	NA	NA	NA	NA	NA	NA
2	BSA	BSA-2	11,12-DHET	500	0,84	NA	NA	NA	NA	NA	NA	NA	NA
2	BSA	BSA-2	11,12-DHET	1000	1,904	NA	NA	NA	NA	NA	NA	NA	NA
3	BSA	BSA-3	11,12-DHET	50	0,061	0,002212621	NA	NA	NA	0,984986736	NA	NA	NA
3	BSA	BSA-3	11,12-DHET	100	0,123	NA	NA	NA	NA	NA	NA	NA	NA
3	BSA	BSA-3	11,12-DHET	200	0,308	NA	NA	NA	NA	NA	NA	NA	NA
3	BSA	BSA-3	11,12-DHET	500	0,801	NA	NA	NA	NA	NA	NA	NA	NA
3	BSA	BSA-3	11,12-DHET	1000	2,172	NA	NA	NA	NA	NA	NA	NA	NA
1	PBS	PBS-1	11,12-DHET	50	0,09	0,002247961	0,002532389	0,00028614	11,2991974	0,998288013	0,997029782	0,001637633	0,164251136
1	PBS	PBS-1	11,12-DHET	100	0,21	NA	NA	NA	NA	NA	NA	NA	NA
1	PBS	PBS-1	11,12-DHET	200	0,485	NA	NA	NA	NA	NA	NA	NA	NA
1	PBS	PBS-1	11,12-DHET	500	1,06	NA	NA	NA	NA	NA	NA	NA	NA
1	PBS	PBS-1	11,12-DHET	1000	2,253	NA	NA	NA	NA	NA	NA	NA	NA
2	PBS	PBS-2	11,12-DHET	50	0,11	0,002528997	NA	NA	NA	0,995178176	NA	NA	NA
2	PBS	PBS-2	11,12-DHET	100	0,218	NA	NA	NA	NA	NA	NA	NA	NA
2	PBS	PBS-2	11,12-DHET	200	0,554	NA	NA	NA	NA	NA	NA	NA	NA
2	PBS	PBS-2	11,12-DHET	500	1,389	NA	NA	NA	NA	NA	NA	NA	NA
2	PBS	PBS-2	11,12-DHET	1000	2,493	NA	NA	NA	NA	NA	NA	NA	NA
3	PBS	PBS-3	11,12-DHET	50	0,105	0,00282021	NA	NA	NA	0,997623156	NA	NA	NA
3	PBS	PBS-3	11,12-DHET	100	0,205	NA	NA	NA	NA	NA	NA	NA	NA
3	PBS	PBS-3	11,12-DHET	200	0,519	NA	NA	NA	NA	NA	NA	NA	NA
3	PBS	PBS-3	11,12-DHET	500	1,249	NA	NA	NA	NA	NA	NA	NA	NA
3	PBS	PBS-3	11,12-DHET	1000	2,79	NA	NA	NA	NA	NA	NA	NA	NA
1	Plasma	Plasma-1	11,12-DHET	50	0,513	0,002189935	0,002532292	0,000624305	24,65375573	0,99983261	0,980059183	0,02178366	2,222688254
1	Plasma	Plasma-1	11,12-DHET	100	0,619	NA	NA	NA	NA	NA	NA	NA	NA
1	Plasma	Plasma-1	11,12-DHET	200	0,823	NA	NA	NA	NA	NA	NA	NA	NA
1	Plasma	Plasma-1	11,12-DHET	500	1,474	NA	NA	NA	NA	NA	NA	NA	NA
1	Plasma	Plasma-1	11,12-DHET	1000	2,592	NA	NA	NA	NA	NA	NA	NA	NA
2	Plasma	Plasma-2	11,12-DHET	50	0,434	0,002154061	NA	NA	NA	0,9567082	NA	NA	NA
2	Plasma	Plasma-2	11,12-DHET	100	1,031	NA	NA	NA	NA	NA	NA	NA	NA
2	Plasma	Plasma-2	11,12-DHET	200	1,119	NA	NA	NA	NA	NA	NA	NA	NA
2	Plasma	Plasma-2	11,12-DHET	500	1,683	NA	NA	NA	NA	NA	NA	NA	NA
2	Plasma	Plasma-2	11,12-DHET	1000	2,73	NA	NA	NA	NA	NA	NA	NA	NA
3	Plasma	Plasma-3	11,12-DHET	50	0,74	0,00325288	NA	NA	NA	0,98363674	NA	NA	NA
3	Plasma	Plasma-3	11,12-DHET	100	0,775	NA	NA	NA	NA	NA	NA	NA	NA
3	Plasma	Plasma-3	11,12-DHET	200	1,465	NA	NA	NA	NA	NA	NA	NA	NA
3	Plasma	Plasma-3	11,12-DHET	500	2,434	NA	NA	NA	NA	NA	NA	NA	NA
3	Plasma	Plasma-3	11,12-DHET	1000	3,792	NA	NA	NA	NA	NA	NA	NA	NA
1	BSA	BSA-1	11,12-EET	50	0,029	0,000787379	0,000880569	9,31E-05	10,57683054	0,999281316	0,994926155	0,005726273	0,575547574
1	BSA	BSA-1	11,12-EET	100	0,052	NA	NA	NA	NA	NA	NA	NA	NA
1	BSA	BSA-1	11,12-EET	200	0,139	NA	NA	NA	NA	NA	NA	NA	NA
1	BSA	BSA-1	11,12-EET	500	0,363	NA	NA	NA	NA	NA	NA	NA	NA
1	BSA	BSA-1	11,12-EET	1000	0,772	NA	NA	NA	NA	NA	NA	NA	NA
2	BSA	BSA-2	11,12-EET	20	0,016	0,000880678	NA	NA	NA	0,988439905	NA	NA	NA
2	BSA	BSA-2	11,12-EET	50	0,038	NA	NA	NA	NA	NA	NA	NA	NA
2	BSA	BSA-2	11,12-EET	100	0,054	NA	NA	NA	NA	NA	NA	NA	NA
2	BSA	BSA-2	11,12-EET	200	0,163	NA	NA	NA	NA	NA	NA	NA	NA
2	BSA	BSA-2	11,12-EET	500	0,342	NA	NA	NA	NA	NA	NA	NA	NA
2	BSA	BSA-2	11,12-EET	1000	0,892	NA	NA	NA	NA	NA	NA	NA	NA
3	BSA	BSA-3	11,12-EET	20	0,01	0,000973651	NA	NA	NA	0,997057245	NA	NA	NA
3	BSA	BSA-3	11,12-EET	50	0,026	NA	NA	NA	NA	NA	NA	NA	NA
3	BSA	BSA-3	11,12-EET	100	0,048	NA	NA	NA	NA	NA	NA	NA	NA
3	BSA	BSA-3	11,12-EET	200	0,137	NA	NA	NA	NA	NA	NA	NA	NA
3	BSA	BSA-3	11,12-EET	500	0,346	NA	NA	NA	NA	NA	NA	NA	NA
3	BSA	BSA-3	11,12-EET	1000	0,975	NA	NA	NA	NA	NA	NA	NA	NA
1	PBS	PBS-1	11,12-EET	20	0,02	0,000921972	0,00109606	0,000152675	13,92945385	0,998526585	0,996715861	0,002116819	0,212379343
1	PBS	PBS-1	11,12-EET	50	0,04	NA	NA	NA	NA	NA	NA	NA	NA
1	PBS	PBS-1	11,12-EET	100	0,104	NA	NA	NA	NA	NA	NA	NA	NA
1	PBS	PBS-1	11,12-EET	200	0,215	NA	NA	NA	NA	NA	NA	NA	NA
1	PBS	PBS-1	11,12-EET	500	0,457	NA	NA	NA	NA	NA	NA	NA	NA
1	PBS	PBS-1	11,12-EET	1000	0,93	NA	NA	NA	NA	NA	NA	NA	NA
2	PBS	PBS-2	11,12-EET	20	0,027	0,001207182	NA	NA	NA	0,99438857	NA	NA	NA
2	PBS	PBS-2	11,12-EET	50	0,052	NA	NA	NA	NA	NA	NA	NA	NA
2	PBS	PBS-2	11,12-EET	100	0,099	NA	NA	NA	NA	NA	NA	NA	NA
2	PBS	PBS-2	11,12-EET	200	0,27	NA	NA	NA	NA	NA	NA	NA	NA
2	PBS	PBS-2	11,12-EET	500	0,67	NA	NA	NA	NA	NA	NA	NA	NA
2	PBS	PBS-2	11,12-EET	1000	1,185	NA	NA	NA	NA	NA	NA	NA	NA
3	PBS	PBS-3	11,12-EET	20	0,016	0,001159026	NA	NA	NA	0,997232427	NA	NA	NA
3	PBS	PBS-3	11,12-EET	50	0,043	NA	NA	NA	NA	NA	NA	NA	NA
3	PBS	PBS-3	11,12-EET	100	0,08	NA	NA	NA	NA	NA	NA	NA	NA
3	PBS	PBS-3	11,12-EET	200	0,192	NA	NA	NA	NA	NA	NA	NA	NA
3	PBS	PBS-3	11,12-EET	500	0,513	NA	NA	NA	NA	NA	NA	NA	NA
3	PBS	PBS-3	11,12-EET	1000	1,151	NA	NA	NA	NA	NA	NA	NA	NA
1	Plasma	Plasma-1	11,12-EET	20	0,023	0,000601379	0,000445916	0,000166908	37,43028869	0,998137426	0,980937503	0,027074178	2,760030899
1	Plasma	Plasma-1	11,12-EET	50	0,048	NA	NA	NA	NA	NA	NA	NA	NA
1	Plasma	Plasma-1	11,12-EET	100	0,052	NA	NA	NA	NA	NA	NA	NA	NA
1	Plasma	Plasma-1	11,12-EET	200	0,117	NA	NA	NA	NA	NA	NA	NA	NA
1	Plasma	Plasma-1	11,12-EET	500	0,3	NA	NA	NA	NA	NA	NA	NA	NA
1	Plasma	Plasma-1	11,12-EET	1000	0,61	NA	NA	NA	NA	NA	NA	NA	NA
2	Plasma	Plasma-2	11,12-EET	20	0,019	0,000466833	NA	NA	NA	0,994945794	NA	NA	NA
2	Plasma	Plasma-2	11,12-EET	50	0,026	NA	NA	NA	NA	NA	NA	NA	NA
2	Plasma	Plasma-2	11,12-EET	100	0,043	NA	NA	NA	NA	NA	NA	NA	NA
2	Plasma	Plasma-2	11,12-EET	200	0,103	NA	NA	NA	NA	NA	NA	NA	NA
2	Plasma	Plasma-2	11,12-EET	500	0,264	NA	NA	NA	NA	NA	NA	NA	NA
2	Plasma	Plasma-2	11,12-EET	1000	0,464	NA	NA	NA	NA	NA	NA	NA	NA
3	Plasma	Plasma-3	11,12-EET	20	0,023	0,000269536	NA	NA	NA	0,949729288	NA	NA	NA
3	Plasma	Plasma-3	11,12-EET	50	0,035	NA	NA	NA	NA	NA	NA	NA	NA
3	Plasma	Plasma-3	11,12-EET	100	0,033	NA	NA	NA	NA	NA	NA	NA	NA
3	Plasma	Plasma-3	11,12-EET	200	0,116	NA	NA	NA	NA	NA	NA	NA	NA
3	Plasma	Plasma-3	11,12-EET	500	0,19	NA	NA	NA	NA	NA	NA	NA	NA
3	Plasma	Plasma-3	11,12-EET	1000	0,282	NA	NA	NA	NA	NA	NA	NA	NA
1	BSA	BSA-1	11-HETE	20	0,093	0,007847069	0,009868962	0,001995723	20,22221848	0,981908256	0,957196165	0,023532762	2,458509858
1	BSA	BSA-1	11-HETE	50	0,366	NA	NA	NA	NA	NA	NA	NA	NA
1	BSA	BSA-1	11-HETE	100	0,624	NA	NA	NA	NA	NA	NA	NA	NA
1	BSA	BSA-1	11-HETE	200	1,06	NA	NA	NA	NA	NA	NA	NA	NA
1	BSA	BSA-1	11-HETE	500	2,94	NA	NA	NA	NA	NA	NA	NA	NA
1	BSA	BSA-1	11-HETE	1000	7,947	NA	NA	NA	NA	NA	NA	NA	NA
2	BSA	BSA-2	11-HETE	20	0,101	0,009922375	NA	NA	NA	0,954626606	NA	NA	NA
2	BSA	BSA-2	11-HETE	50	0,369	NA	NA	NA	NA	NA	NA	NA	NA
2	BSA	BSA-2	11-HETE	100	0,779	NA	NA	NA	NA	NA	NA	NA	NA
2	BSA	BSA-2	11-HETE	200	1,341	NA	NA	NA	NA	NA	NA	NA	NA
2	BSA	BSA-2	11-HETE	500	2,932	NA	NA	NA	NA	NA	NA	NA	NA
2	BSA	BSA-2	11-HETE	1000	10,218	NA	NA	NA	NA	NA	NA	NA	NA
3	BSA	BSA-3	11-HETE	20	0,121	0,011837442	NA	NA	NA	0,935053633	NA	NA	NA
3	BSA	BSA-3	11-HETE	50	0,37	NA	NA	NA	NA	NA	NA	NA	NA
3	BSA	BSA-3	11-HETE	100	0,748	NA	NA	NA	NA	NA	NA	NA	NA
3	BSA	BSA-3	11-HETE	200	1,2	NA	NA	NA	NA	NA	NA	NA	NA
3	BSA	BSA-3	11-HETE	500	2,968	NA	NA	NA	NA	NA	NA	NA	NA
3	BSA	BSA-3	11-HETE	1000	12,188	NA	NA	NA	NA	NA	NA	NA	NA
1	PBS	PBS-1	11-HETE	20	0,103	0,008485745	0,009956976	0,00163807	16,45147941	0,975101627	0,97514808	0,015499979	1,589500006
1	PBS	PBS-1	11-HETE	50	0,315	NA	NA	NA	NA	NA	NA	NA	NA
1	PBS	PBS-1	11-HETE	100	0,835	NA	NA	NA	NA	NA	NA	NA	NA
1	PBS	PBS-1	11-HETE	200	1,371	NA	NA	NA	NA	NA	NA	NA	NA
1	PBS	PBS-1	11-HETE	500	2,996	NA	NA	NA	NA	NA	NA	NA	NA
1	PBS	PBS-1	11-HETE	1000	8,7	NA	NA	NA	NA	NA	NA	NA	NA
2	PBS	PBS-2	11-HETE	20	0,13	0,009663085	NA	NA	NA	0,990671233	NA	NA	NA
2	PBS	PBS-2	11-HETE	50	0,474	NA	NA	NA	NA	NA	NA	NA	NA
2	PBS	PBS-2	11-HETE	100	1,008	NA	NA	NA	NA	NA	NA	NA	NA
2	PBS	PBS-2	11-HETE	200	1,449	NA	NA	NA	NA	NA	NA	NA	NA
2	PBS	PBS-2	11-HETE	500	4,05	NA	NA	NA	NA	NA	NA	NA	NA
2	PBS	PBS-2	11-HETE	1000	9,781	NA	NA	NA	NA	NA	NA	NA	NA
3	PBS	PBS-3	11-HETE	20	0,161	0,011722097	NA	NA	NA	0,95967138	NA	NA	NA
3	PBS	PBS-3	11-HETE	50	0,492	NA	NA	NA	NA	NA	NA	NA	NA
3	PBS	PBS-3	11-HETE	100	0,953	NA	NA	NA	NA	NA	NA	NA	NA
3	PBS	PBS-3	11-HETE	200	1,488	NA	NA	NA	NA	NA	NA	NA	NA
3	PBS	PBS-3	11-HETE	500	3,653	NA	NA	NA	NA	NA	NA	NA	NA
3	PBS	PBS-3	11-HETE	1000	12,053	NA	NA	NA	NA	NA	NA	NA	NA
1	Plasma	Plasma-1	11-HETE	20	0,781	0,008191496	0,008582848	0,000917944	10,69510162	0,983432572	0,983103085	0,015606647	1,587488333
1	Plasma	Plasma-1	11-HETE	50	1,028	NA	NA	NA	NA	NA	NA	NA	NA
1	Plasma	Plasma-1	11-HETE	100	1,333	NA	NA	NA	NA	NA	NA	NA	NA
1	Plasma	Plasma-1	11-HETE	200	1,866	NA	NA	NA	NA	NA	NA	NA	NA
1	Plasma	Plasma-1	11-HETE	500	3,767	NA	NA	NA	NA	NA	NA	NA	NA
1	Plasma	Plasma-1	11-HETE	1000	8,973	NA	NA	NA	NA	NA	NA	NA	NA
2	Plasma	Plasma-2	11-HETE	20	0,538	0,00963161	NA	NA	NA	0,967334304	NA	NA	NA
2	Plasma	Plasma-2	11-HETE	50	0,865	NA	NA	NA	NA	NA	NA	NA	NA
2	Plasma	Plasma-2	11-HETE	100	1,304	NA	NA	NA	NA	NA	NA	NA	NA
2	Plasma	Plasma-2	11-HETE	200	2,005	NA	NA	NA	NA	NA	NA	NA	NA
2	Plasma	Plasma-2	11-HETE	500	3,629	NA	NA	NA	NA	NA	NA	NA	NA
2	Plasma	Plasma-2	11-HETE	1000	10,366	NA	NA	NA	NA	NA	NA	NA	NA
3	Plasma	Plasma-3	11-HETE	20	0,726	0,007925439	NA	NA	NA	0,99854238	NA	NA	NA
3	Plasma	Plasma-3	11-HETE	50	1,083	NA	NA	NA	NA	NA	NA	NA	NA
3	Plasma	Plasma-3	11-HETE	100	1,411	NA	NA	NA	NA	NA	NA	NA	NA
3	Plasma	Plasma-3	11-HETE	200	2,423	NA	NA	NA	NA	NA	NA	NA	NA
3	Plasma	Plasma-3	11-HETE	500	4,471	NA	NA	NA	NA	NA	NA	NA	NA
3	Plasma	Plasma-3	11-HETE	1000	8,614	NA	NA	NA	NA	NA	NA	NA	NA
1	BSA	BSA-1	12-HETE	50	0,1	0,002458948	0,003136375	0,000621122	19,80380355	0,98318597	0,959191859	0,020966503	2,185850825
1	BSA	BSA-1	12-HETE	100	0,173	NA	NA	NA	NA	NA	NA	NA	NA
1	BSA	BSA-1	12-HETE	200	0,331	NA	NA	NA	NA	NA	NA	NA	NA
1	BSA	BSA-1	12-HETE	500	0,908	NA	NA	NA	NA	NA	NA	NA	NA
1	BSA	BSA-1	12-HETE	1000	2,439	NA	NA	NA	NA	NA	NA	NA	NA
2	BSA	BSA-2	12-HETE	50	0,121	0,0032711	NA	NA	NA	0,949988767	NA	NA	NA
2	BSA	BSA-2	12-HETE	100	0,254	NA	NA	NA	NA	NA	NA	NA	NA
2	BSA	BSA-2	12-HETE	200	0,447	NA	NA	NA	NA	NA	NA	NA	NA
2	BSA	BSA-2	12-HETE	500	0,934	NA	NA	NA	NA	NA	NA	NA	NA
2	BSA	BSA-2	12-HETE	1000	3,307	NA	NA	NA	NA	NA	NA	NA	NA
3	BSA	BSA-3	12-HETE	50	0,106	0,003679078	NA	NA	NA	0,944400839	NA	NA	NA
3	BSA	BSA-3	12-HETE	100	0,223	NA	NA	NA	NA	NA	NA	NA	NA
3	BSA	BSA-3	12-HETE	200	0,362	NA	NA	NA	NA	NA	NA	NA	NA
3	BSA	BSA-3	12-HETE	500	0,96	NA	NA	NA	NA	NA	NA	NA	NA
3	BSA	BSA-3	12-HETE	1000	3,658	NA	NA	NA	NA	NA	NA	NA	NA
1	PBS	PBS-1	12-HETE	50	0,1	0,002609401	0,003060663	0,000478525	15,63468757	0,972353976	0,978557164	0,01407617	1,438461685
1	PBS	PBS-1	12-HETE	100	0,283	NA	NA	NA	NA	NA	NA	NA	NA
1	PBS	PBS-1	12-HETE	200	0,402	NA	NA	NA	NA	NA	NA	NA	NA
1	PBS	PBS-1	12-HETE	500	0,922	NA	NA	NA	NA	NA	NA	NA	NA
1	PBS	PBS-1	12-HETE	1000	2,65	NA	NA	NA	NA	NA	NA	NA	NA
2	PBS	PBS-2	12-HETE	50	0,148	0,003010146	NA	NA	NA	0,994669481	NA	NA	NA
2	PBS	PBS-2	12-HETE	100	0,293	NA	NA	NA	NA	NA	NA	NA	NA
2	PBS	PBS-2	12-HETE	200	0,47	NA	NA	NA	NA	NA	NA	NA	NA
2	PBS	PBS-2	12-HETE	500	1,32	NA	NA	NA	NA	NA	NA	NA	NA
2	PBS	PBS-2	12-HETE	1000	3,008	NA	NA	NA	NA	NA	NA	NA	NA
3	PBS	PBS-3	12-HETE	50	0,142	0,003562443	NA	NA	NA	0,968648035	NA	NA	NA
3	PBS	PBS-3	12-HETE	100	0,268	NA	NA	NA	NA	NA	NA	NA	NA
3	PBS	PBS-3	12-HETE	200	0,499	NA	NA	NA	NA	NA	NA	NA	NA
3	PBS	PBS-3	12-HETE	500	1,169	NA	NA	NA	NA	NA	NA	NA	NA
3	PBS	PBS-3	12-HETE	1000	3,575	NA	NA	NA	NA	NA	NA	NA	NA
1	Plasma	Plasma-1	12-HETE	50	2,761	0,001697508	0,002455302	0,000767541	31,26056968	0,796076666	0,917480423	0,106645162	11,62369895
1	Plasma	Plasma-1	12-HETE	100	2,815	NA	NA	NA	NA	NA	NA	NA	NA
1	Plasma	Plasma-1	12-HETE	200	3,251	NA	NA	NA	NA	NA	NA	NA	NA
1	Plasma	Plasma-1	12-HETE	500	2,909	NA	NA	NA	NA	NA	NA	NA	NA
1	Plasma	Plasma-1	12-HETE	1000	4,551	NA	NA	NA	NA	NA	NA	NA	NA
2	Plasma	Plasma-2	12-HETE	50	0,827	0,003232233	NA	NA	NA	0,960320708	NA	NA	NA
2	Plasma	Plasma-2	12-HETE	100	0,995	NA	NA	NA	NA	NA	NA	NA	NA
2	Plasma	Plasma-2	12-HETE	200	1,325	NA	NA	NA	NA	NA	NA	NA	NA
2	Plasma	Plasma-2	12-HETE	500	1,748	NA	NA	NA	NA	NA	NA	NA	NA
2	Plasma	Plasma-2	12-HETE	1000	4,014	NA	NA	NA	NA	NA	NA	NA	NA
3	Plasma	Plasma-3	12-HETE	50	2,07	0,002436165	NA	NA	NA	0,996043894	NA	NA	NA
3	Plasma	Plasma-3	12-HETE	100	2,099	NA	NA	NA	NA	NA	NA	NA	NA
3	Plasma	Plasma-3	12-HETE	200	2,47	NA	NA	NA	NA	NA	NA	NA	NA
3	Plasma	Plasma-3	12-HETE	500	3,224	NA	NA	NA	NA	NA	NA	NA	NA
3	Plasma	Plasma-3	12-HETE	1000	4,342	NA	NA	NA	NA	NA	NA	NA	NA
1	BSA	BSA-1	14,15-DHET	50	0,068	0,001694612	0,002086926	0,000365256	17,50209006	0,99853102	0,993524348	0,005502483	0,553834699
1	BSA	BSA-1	14,15-DHET	100	0,117	NA	NA	NA	NA	NA	NA	NA	NA
1	BSA	BSA-1	14,15-DHET	200	0,31	NA	NA	NA	NA	NA	NA	NA	NA
1	BSA	BSA-1	14,15-DHET	500	0,861	NA	NA	NA	NA	NA	NA	NA	NA
1	BSA	BSA-1	14,15-DHET	1000	1,653	NA	NA	NA	NA	NA	NA	NA	NA
2	BSA	BSA-2	14,15-DHET	50	0,08	0,002148997	NA	NA	NA	0,994408818	NA	NA	NA
2	BSA	BSA-2	14,15-DHET	100	0,153	NA	NA	NA	NA	NA	NA	NA	NA
2	BSA	BSA-2	14,15-DHET	200	0,414	NA	NA	NA	NA	NA	NA	NA	NA
2	BSA	BSA-2	14,15-DHET	500	0,911	NA	NA	NA	NA	NA	NA	NA	NA
2	BSA	BSA-2	14,15-DHET	1000	2,138	NA	NA	NA	NA	NA	NA	NA	NA
3	BSA	BSA-3	14,15-DHET	50	0,067	0,002417168	NA	NA	NA	0,987633204	NA	NA	NA
3	BSA	BSA-3	14,15-DHET	100	0,131	NA	NA	NA	NA	NA	NA	NA	NA
3	BSA	BSA-3	14,15-DHET	200	0,315	NA	NA	NA	NA	NA	NA	NA	NA
3	BSA	BSA-3	14,15-DHET	500	0,898	NA	NA	NA	NA	NA	NA	NA	NA
3	BSA	BSA-3	14,15-DHET	1000	2,361	NA	NA	NA	NA	NA	NA	NA	NA
1	PBS	PBS-1	14,15-DHET	50	0,098	0,002065129	0,002378091	0,000277592	11,67291147	0,998460975	0,995279153	0,005430273	0,545603009
1	PBS	PBS-1	14,15-DHET	100	0,204	NA	NA	NA	NA	NA	NA	NA	NA
1	PBS	PBS-1	14,15-DHET	200	0,438	NA	NA	NA	NA	NA	NA	NA	NA
1	PBS	PBS-1	14,15-DHET	500	0,975	NA	NA	NA	NA	NA	NA	NA	NA
1	PBS	PBS-1	14,15-DHET	1000	2,08	NA	NA	NA	NA	NA	NA	NA	NA
2	PBS	PBS-2	14,15-DHET	50	0,117	0,002474579	NA	NA	NA	0,989009047	NA	NA	NA
2	PBS	PBS-2	14,15-DHET	100	0,227	NA	NA	NA	NA	NA	NA	NA	NA
2	PBS	PBS-2	14,15-DHET	200	0,536	NA	NA	NA	NA	NA	NA	NA	NA
2	PBS	PBS-2	14,15-DHET	500	1,448	NA	NA	NA	NA	NA	NA	NA	NA
2	PBS	PBS-2	14,15-DHET	1000	2,43	NA	NA	NA	NA	NA	NA	NA	NA
3	PBS	PBS-3	14,15-DHET	50	0,093	0,002594563	NA	NA	NA	0,998367438	NA	NA	NA
3	PBS	PBS-3	14,15-DHET	100	0,181	NA	NA	NA	NA	NA	NA	NA	NA
3	PBS	PBS-3	14,15-DHET	200	0,476	NA	NA	NA	NA	NA	NA	NA	NA
3	PBS	PBS-3	14,15-DHET	500	1,165	NA	NA	NA	NA	NA	NA	NA	NA
3	PBS	PBS-3	14,15-DHET	1000	2,558	NA	NA	NA	NA	NA	NA	NA	NA
1	Plasma	Plasma-1	14,15-DHET	50	0,58	0,001954369	0,002162476	0,000314464	14,54185177	0,999987628	0,993611643	0,005532054	0,556762227
1	Plasma	Plasma-1	14,15-DHET	100	0,679	NA	NA	NA	NA	NA	NA	NA	NA
1	Plasma	Plasma-1	14,15-DHET	200	0,869	NA	NA	NA	NA	NA	NA	NA	NA
1	Plasma	Plasma-1	14,15-DHET	500	1,455	NA	NA	NA	NA	NA	NA	NA	NA
1	Plasma	Plasma-1	14,15-DHET	1000	2,437	NA	NA	NA	NA	NA	NA	NA	NA
2	Plasma	Plasma-2	14,15-DHET	50	0,725	0,002524223	NA	NA	NA	0,990760901	NA	NA	NA
2	Plasma	Plasma-2	14,15-DHET	100	0,769	NA	NA	NA	NA	NA	NA	NA	NA
2	Plasma	Plasma-2	14,15-DHET	200	1,251	NA	NA	NA	NA	NA	NA	NA	NA
2	Plasma	Plasma-2	14,15-DHET	500	1,975	NA	NA	NA	NA	NA	NA	NA	NA
2	Plasma	Plasma-2	14,15-DHET	1000	3,104	NA	NA	NA	NA	NA	NA	NA	NA
3	Plasma	Plasma-3	14,15-DHET	50	0,564	0,002008835	NA	NA	NA	0,990086401	NA	NA	NA
3	Plasma	Plasma-3	14,15-DHET	100	0,58	NA	NA	NA	NA	NA	NA	NA	NA
3	Plasma	Plasma-3	14,15-DHET	200	0,95	NA	NA	NA	NA	NA	NA	NA	NA
3	Plasma	Plasma-3	14,15-DHET	500	1,57	NA	NA	NA	NA	NA	NA	NA	NA
3	Plasma	Plasma-3	14,15-DHET	1000	2,438	NA	NA	NA	NA	NA	NA	NA	NA
1	BSA	BSA-1	14,15-EET	20	0,2	0,013766169	0,012965325	0,000821042	6,332601204	0,994325053	0,996770818	0,002181942	0,218901089
1	BSA	BSA-1	14,15-EET	50	0,499	NA	NA	NA	NA	NA	NA	NA	NA
1	BSA	BSA-1	14,15-EET	100	0,824	NA	NA	NA	NA	NA	NA	NA	NA
1	BSA	BSA-1	14,15-EET	200	2,29	NA	NA	NA	NA	NA	NA	NA	NA
1	BSA	BSA-1	14,15-EET	500	6,687	NA	NA	NA	NA	NA	NA	NA	NA
2	BSA	BSA-2	14,15-EET	20	0,25	0,013004329	NA	NA	NA	0,99746973	NA	NA	NA
2	BSA	BSA-2	14,15-EET	50	0,554	NA	NA	NA	NA	NA	NA	NA	NA
2	BSA	BSA-2	14,15-EET	100	1,135	NA	NA	NA	NA	NA	NA	NA	NA
2	BSA	BSA-2	14,15-EET	200	2,767	NA	NA	NA	NA	NA	NA	NA	NA
2	BSA	BSA-2	14,15-EET	500	6,41	NA	NA	NA	NA	NA	NA	NA	NA
3	BSA	BSA-3	14,15-EET	20	0,242	0,012125475	NA	NA	NA	0,998517672	NA	NA	NA
3	BSA	BSA-3	14,15-EET	50	0,467	NA	NA	NA	NA	NA	NA	NA	NA
3	BSA	BSA-3	14,15-EET	100	0,958	NA	NA	NA	NA	NA	NA	NA	NA
3	BSA	BSA-3	14,15-EET	200	2,309	NA	NA	NA	NA	NA	NA	NA	NA
3	BSA	BSA-3	14,15-EET	500	5,961	NA	NA	NA	NA	NA	NA	NA	NA
1	PBS	PBS-1	14,15-EET	20	0,275	0,014038701	0,01666294	0,002661983	15,9754731	0,992120474	0,995728125	0,003137002	0,315046015
1	PBS	PBS-1	14,15-EET	50	0,547	NA	NA	NA	NA	NA	NA	NA	NA
1	PBS	PBS-1	14,15-EET	100	1,337	NA	NA	NA	NA	NA	NA	NA	NA
1	PBS	PBS-1	14,15-EET	200	3,253	NA	NA	NA	NA	NA	NA	NA	NA
1	PBS	PBS-1	14,15-EET	500	6,907	NA	NA	NA	NA	NA	NA	NA	NA
2	PBS	PBS-2	14,15-EET	20	0,277	0,019361127	NA	NA	NA	0,99781377	NA	NA	NA
2	PBS	PBS-2	14,15-EET	50	0,724	NA	NA	NA	NA	NA	NA	NA	NA
2	PBS	PBS-2	14,15-EET	100	1,457	NA	NA	NA	NA	NA	NA	NA	NA
2	PBS	PBS-2	14,15-EET	200	3,357	NA	NA	NA	NA	NA	NA	NA	NA
2	PBS	PBS-2	14,15-EET	500	9,468	NA	NA	NA	NA	NA	NA	NA	NA
3	PBS	PBS-3	14,15-EET	20	0,304	0,016588992	NA	NA	NA	0,997250131	NA	NA	NA
3	PBS	PBS-3	14,15-EET	50	0,69	NA	NA	NA	NA	NA	NA	NA	NA
3	PBS	PBS-3	14,15-EET	100	1,181	NA	NA	NA	NA	NA	NA	NA	NA
3	PBS	PBS-3	14,15-EET	200	3,178	NA	NA	NA	NA	NA	NA	NA	NA
3	PBS	PBS-3	14,15-EET	500	8,131	NA	NA	NA	NA	NA	NA	NA	NA
1	Plasma	Plasma-1	14,15-EET	20	0,297	0,016919628	0,01860051	0,001752971	9,424318556	0,992641762	0,99332991	0,001442552	0,145223809
1	Plasma	Plasma-1	14,15-EET	50	0,598	NA	NA	NA	NA	NA	NA	NA	NA
1	Plasma	Plasma-1	14,15-EET	100	0,915	NA	NA	NA	NA	NA	NA	NA	NA
1	Plasma	Plasma-1	14,15-EET	200	2,877	NA	NA	NA	NA	NA	NA	NA	NA
1	Plasma	Plasma-1	14,15-EET	500	8,21	NA	NA	NA	NA	NA	NA	NA	NA
2	Plasma	Plasma-2	14,15-EET	20	0,403	0,018464282	NA	NA	NA	0,992360289	NA	NA	NA
2	Plasma	Plasma-2	14,15-EET	50	0,78	NA	NA	NA	NA	NA	NA	NA	NA
2	Plasma	Plasma-2	14,15-EET	100	1,377	NA	NA	NA	NA	NA	NA	NA	NA
2	Plasma	Plasma-2	14,15-EET	200	4,082	NA	NA	NA	NA	NA	NA	NA	NA
2	Plasma	Plasma-2	14,15-EET	500	9,056	NA	NA	NA	NA	NA	NA	NA	NA
3	Plasma	Plasma-3	14,15-EET	20	0,552	0,020417621	NA	NA	NA	0,994987679	NA	NA	NA
3	Plasma	Plasma-3	14,15-EET	50	0,936	NA	NA	NA	NA	NA	NA	NA	NA
3	Plasma	Plasma-3	14,15-EET	100	1,428	NA	NA	NA	NA	NA	NA	NA	NA
3	Plasma	Plasma-3	14,15-EET	200	3,821	NA	NA	NA	NA	NA	NA	NA	NA
3	Plasma	Plasma-3	14,15-EET	500	10,126	NA	NA	NA	NA	NA	NA	NA	NA
1	BSA	BSA-1	15-HETE	50	0,097	0,001855696	0,002415086	0,000503825	20,86159213	0,987816659	0,955097805	0,028580061	2,992370117
1	BSA	BSA-1	15-HETE	100	0,142	NA	NA	NA	NA	NA	NA	NA	NA
1	BSA	BSA-1	15-HETE	200	0,272	NA	NA	NA	NA	NA	NA	NA	NA
1	BSA	BSA-1	15-HETE	500	0,736	NA	NA	NA	NA	NA	NA	NA	NA
1	BSA	BSA-1	15-HETE	1000	1,852	NA	NA	NA	NA	NA	NA	NA	NA
2	BSA	BSA-2	15-HETE	50	0,091	0,002556392	NA	NA	NA	0,942470311	NA	NA	NA
2	BSA	BSA-2	15-HETE	100	0,187	NA	NA	NA	NA	NA	NA	NA	NA
2	BSA	BSA-2	15-HETE	200	0,342	NA	NA	NA	NA	NA	NA	NA	NA
2	BSA	BSA-2	15-HETE	500	0,685	NA	NA	NA	NA	NA	NA	NA	NA
2	BSA	BSA-2	15-HETE	1000	2,585	NA	NA	NA	NA	NA	NA	NA	NA
3	BSA	BSA-3	15-HETE	50	0,079	0,002833172	NA	NA	NA	0,935006444	NA	NA	NA
3	BSA	BSA-3	15-HETE	100	0,157	NA	NA	NA	NA	NA	NA	NA	NA
3	BSA	BSA-3	15-HETE	200	0,262	NA	NA	NA	NA	NA	NA	NA	NA
3	BSA	BSA-3	15-HETE	500	0,68	NA	NA	NA	NA	NA	NA	NA	NA
3	BSA	BSA-3	15-HETE	1000	2,817	NA	NA	NA	NA	NA	NA	NA	NA
1	PBS	PBS-1	15-HETE	50	0,099	0,002299142	0,002661872	0,000350406	13,16391342	0,985266066	0,977927797	0,01872125	1,914379622
1	PBS	PBS-1	15-HETE	100	0,246	NA	NA	NA	NA	NA	NA	NA	NA
1	PBS	PBS-1	15-HETE	200	0,414	NA	NA	NA	NA	NA	NA	NA	NA
1	PBS	PBS-1	15-HETE	500	0,91	NA	NA	NA	NA	NA	NA	NA	NA
1	PBS	PBS-1	15-HETE	1000	2,335	NA	NA	NA	NA	NA	NA	NA	NA
2	PBS	PBS-2	15-HETE	50	0,133	0,002687977	NA	NA	NA	0,99186825	NA	NA	NA
2	PBS	PBS-2	15-HETE	100	0,276	NA	NA	NA	NA	NA	NA	NA	NA
2	PBS	PBS-2	15-HETE	200	0,413	NA	NA	NA	NA	NA	NA	NA	NA
2	PBS	PBS-2	15-HETE	500	1,144	NA	NA	NA	NA	NA	NA	NA	NA
2	PBS	PBS-2	15-HETE	1000	2,698	NA	NA	NA	NA	NA	NA	NA	NA
3	PBS	PBS-3	15-HETE	50	0,118	0,002998495	NA	NA	NA	0,956649074	NA	NA	NA
3	PBS	PBS-3	15-HETE	100	0,232	NA	NA	NA	NA	NA	NA	NA	NA
3	PBS	PBS-3	15-HETE	200	0,389	NA	NA	NA	NA	NA	NA	NA	NA
3	PBS	PBS-3	15-HETE	500	0,9	NA	NA	NA	NA	NA	NA	NA	NA
3	PBS	PBS-3	15-HETE	1000	3,02	NA	NA	NA	NA	NA	NA	NA	NA
1	Plasma	Plasma-1	15-HETE	50	0,885	0,002180599	0,002202735	0,000239006	10,85043519	0,96718856	0,976017221	0,012494798	1,280182093
1	Plasma	Plasma-1	15-HETE	100	0,969	NA	NA	NA	NA	NA	NA	NA	NA
1	Plasma	Plasma-1	15-HETE	200	1,2	NA	NA	NA	NA	NA	NA	NA	NA
1	Plasma	Plasma-1	15-HETE	500	1,525	NA	NA	NA	NA	NA	NA	NA	NA
1	Plasma	Plasma-1	15-HETE	1000	3,013	NA	NA	NA	NA	NA	NA	NA	NA
2	Plasma	Plasma-2	15-HETE	50	0,549	0,002452039	NA	NA	NA	0,970549191	NA	NA	NA
2	Plasma	Plasma-2	15-HETE	100	0,697	NA	NA	NA	NA	NA	NA	NA	NA
2	Plasma	Plasma-2	15-HETE	200	0,841	NA	NA	NA	NA	NA	NA	NA	NA
2	Plasma	Plasma-2	15-HETE	500	1,298	NA	NA	NA	NA	NA	NA	NA	NA
2	Plasma	Plasma-2	15-HETE	1000	2,942	NA	NA	NA	NA	NA	NA	NA	NA
3	Plasma	Plasma-3	15-HETE	50	0,541	0,001975566	NA	NA	NA	0,990313911	NA	NA	NA
3	Plasma	Plasma-3	15-HETE	100	0,615	NA	NA	NA	NA	NA	NA	NA	NA
3	Plasma	Plasma-3	15-HETE	200	0,983	NA	NA	NA	NA	NA	NA	NA	NA
3	Plasma	Plasma-3	15-HETE	500	1,379	NA	NA	NA	NA	NA	NA	NA	NA
3	Plasma	Plasma-3	15-HETE	1000	2,457	NA	NA	NA	NA	NA	NA	NA	NA
1	BSA	BSA-1	19-HETE	50	0,02	0,000465712	0,000585032	0,000108245	18,50239777	0,997405691	0,990434448	0,009351581	0,944189777
1	BSA	BSA-1	19-HETE	100	0,035	NA	NA	NA	NA	NA	NA	NA	NA
1	BSA	BSA-1	19-HETE	200	0,091	NA	NA	NA	NA	NA	NA	NA	NA
1	BSA	BSA-1	19-HETE	500	0,245	NA	NA	NA	NA	NA	NA	NA	NA
1	BSA	BSA-1	19-HETE	1000	0,456	NA	NA	NA	NA	NA	NA	NA	NA
2	BSA	BSA-2	19-HETE	50	0,023	0,00061246	NA	NA	NA	0,994090493	NA	NA	NA
2	BSA	BSA-2	19-HETE	100	0,037	NA	NA	NA	NA	NA	NA	NA	NA
2	BSA	BSA-2	19-HETE	200	0,113	NA	NA	NA	NA	NA	NA	NA	NA
2	BSA	BSA-2	19-HETE	500	0,256	NA	NA	NA	NA	NA	NA	NA	NA
2	BSA	BSA-2	19-HETE	1000	0,606	NA	NA	NA	NA	NA	NA	NA	NA
3	BSA	BSA-3	19-HETE	50	0,024	0,000676926	NA	NA	NA	0,979807161	NA	NA	NA
3	BSA	BSA-3	19-HETE	100	0,033	NA	NA	NA	NA	NA	NA	NA	NA
3	BSA	BSA-3	19-HETE	200	0,082	NA	NA	NA	NA	NA	NA	NA	NA
3	BSA	BSA-3	19-HETE	500	0,235	NA	NA	NA	NA	NA	NA	NA	NA
3	BSA	BSA-3	19-HETE	1000	0,664	NA	NA	NA	NA	NA	NA	NA	NA
1	PBS	PBS-1	19-HETE	50	0,025	0,000520194	0,000645167	0,000125041	19,38110097	0,999851864	0,995310119	0,004366177	0,438675081
1	PBS	PBS-1	19-HETE	100	0,044	NA	NA	NA	NA	NA	NA	NA	NA
1	PBS	PBS-1	19-HETE	200	0,1	NA	NA	NA	NA	NA	NA	NA	NA
1	PBS	PBS-1	19-HETE	500	0,256	NA	NA	NA	NA	NA	NA	NA	NA
1	PBS	PBS-1	19-HETE	1000	0,516	NA	NA	NA	NA	NA	NA	NA	NA
2	PBS	PBS-2	19-HETE	50	0,026	0,000645032	NA	NA	NA	0,991143747	NA	NA	NA
2	PBS	PBS-2	19-HETE	100	0,053	NA	NA	NA	NA	NA	NA	NA	NA
2	PBS	PBS-2	19-HETE	200	0,115	NA	NA	NA	NA	NA	NA	NA	NA
2	PBS	PBS-2	19-HETE	500	0,362	NA	NA	NA	NA	NA	NA	NA	NA
2	PBS	PBS-2	19-HETE	1000	0,625	NA	NA	NA	NA	NA	NA	NA	NA
3	PBS	PBS-3	19-HETE	50	0,022	0,000770275	NA	NA	NA	0,994934745	NA	NA	NA
3	PBS	PBS-3	19-HETE	100	0,05	NA	NA	NA	NA	NA	NA	NA	NA
3	PBS	PBS-3	19-HETE	200	0,132	NA	NA	NA	NA	NA	NA	NA	NA
3	PBS	PBS-3	19-HETE	500	0,319	NA	NA	NA	NA	NA	NA	NA	NA
3	PBS	PBS-3	19-HETE	1000	0,758	NA	NA	NA	NA	NA	NA	NA	NA
1	Plasma	Plasma-1	19-HETE	50	0,057	0,000534142	0,000507724	7,62E-05	15,01460307	0,998292424	0,989684462	0,012251774	1,237947537
1	Plasma	Plasma-1	19-HETE	100	0,078	NA	NA	NA	NA	NA	NA	NA	NA
1	Plasma	Plasma-1	19-HETE	200	0,138	NA	NA	NA	NA	NA	NA	NA	NA
1	Plasma	Plasma-1	19-HETE	500	0,313	NA	NA	NA	NA	NA	NA	NA	NA
1	Plasma	Plasma-1	19-HETE	1000	0,559	NA	NA	NA	NA	NA	NA	NA	NA
2	Plasma	Plasma-2	19-HETE	50	0,051	0,000567233	NA	NA	NA	0,9951033	NA	NA	NA
2	Plasma	Plasma-2	19-HETE	100	0,116	NA	NA	NA	NA	NA	NA	NA	NA
2	Plasma	Plasma-2	19-HETE	200	0,175	NA	NA	NA	NA	NA	NA	NA	NA
2	Plasma	Plasma-2	19-HETE	500	0,326	NA	NA	NA	NA	NA	NA	NA	NA
2	Plasma	Plasma-2	19-HETE	1000	0,612	NA	NA	NA	NA	NA	NA	NA	NA
3	Plasma	Plasma-3	19-HETE	50	0,065	0,000421796	NA	NA	NA	0,975657661	NA	NA	NA
3	Plasma	Plasma-3	19-HETE	100	0,085	NA	NA	NA	NA	NA	NA	NA	NA
3	Plasma	Plasma-3	19-HETE	200	0,137	NA	NA	NA	NA	NA	NA	NA	NA
3	Plasma	Plasma-3	19-HETE	500	0,311	NA	NA	NA	NA	NA	NA	NA	NA
3	Plasma	Plasma-3	19-HETE	1000	0,456	NA	NA	NA	NA	NA	NA	NA	NA
1	BSA	BSA-1	20-HETE	50	0,016	0,000449401	0,000540561	8,48E-05	15,69530609	0,999066841	0,989040941	0,010339254	1,045381801
1	BSA	BSA-1	20-HETE	100	0,03	NA	NA	NA	NA	NA	NA	NA	NA
1	BSA	BSA-1	20-HETE	200	0,083	NA	NA	NA	NA	NA	NA	NA	NA
1	BSA	BSA-1	20-HETE	500	0,224	NA	NA	NA	NA	NA	NA	NA	NA
1	BSA	BSA-1	20-HETE	1000	0,438	NA	NA	NA	NA	NA	NA	NA	NA
2	BSA	BSA-2	20-HETE	50	0,023	0,000555065	NA	NA	NA	0,989641473	NA	NA	NA
2	BSA	BSA-2	20-HETE	100	0,041	NA	NA	NA	NA	NA	NA	NA	NA
2	BSA	BSA-2	20-HETE	200	0,11	NA	NA	NA	NA	NA	NA	NA	NA
2	BSA	BSA-2	20-HETE	500	0,225	NA	NA	NA	NA	NA	NA	NA	NA
2	BSA	BSA-2	20-HETE	1000	0,557	NA	NA	NA	NA	NA	NA	NA	NA
3	BSA	BSA-3	20-HETE	50	0,021	0,000617217	NA	NA	NA	0,97841451	NA	NA	NA
3	BSA	BSA-3	20-HETE	100	0,039	NA	NA	NA	NA	NA	NA	NA	NA
3	BSA	BSA-3	20-HETE	200	0,079	NA	NA	NA	NA	NA	NA	NA	NA
3	BSA	BSA-3	20-HETE	500	0,214	NA	NA	NA	NA	NA	NA	NA	NA
3	BSA	BSA-3	20-HETE	1000	0,61	NA	NA	NA	NA	NA	NA	NA	NA
1	PBS	PBS-1	20-HETE	50	0,023	0,00052157	0,000606036	8,04E-05	13,27097389	0,997488575	0,997989516	0,000630351	0,063162055
1	PBS	PBS-1	20-HETE	100	0,059	NA	NA	NA	NA	NA	NA	NA	NA
1	PBS	PBS-1	20-HETE	200	0,105	NA	NA	NA	NA	NA	NA	NA	NA
1	PBS	PBS-1	20-HETE	500	0,242	NA	NA	NA	NA	NA	NA	NA	NA
1	PBS	PBS-1	20-HETE	1000	0,527	NA	NA	NA	NA	NA	NA	NA	NA
2	PBS	PBS-2	20-HETE	50	0,025	0,000614838	NA	NA	NA	0,9986973	NA	NA	NA
2	PBS	PBS-2	20-HETE	100	0,047	NA	NA	NA	NA	NA	NA	NA	NA
2	PBS	PBS-2	20-HETE	200	0,115	NA	NA	NA	NA	NA	NA	NA	NA
2	PBS	PBS-2	20-HETE	500	0,315	NA	NA	NA	NA	NA	NA	NA	NA
2	PBS	PBS-2	20-HETE	1000	0,602	NA	NA	NA	NA	NA	NA	NA	NA
3	PBS	PBS-3	20-HETE	50	0,017	0,000681699	NA	NA	NA	0,997782673	NA	NA	NA
3	PBS	PBS-3	20-HETE	100	0,053	NA	NA	NA	NA	NA	NA	NA	NA
3	PBS	PBS-3	20-HETE	200	0,112	NA	NA	NA	NA	NA	NA	NA	NA
3	PBS	PBS-3	20-HETE	500	0,297	NA	NA	NA	NA	NA	NA	NA	NA
3	PBS	PBS-3	20-HETE	1000	0,669	NA	NA	NA	NA	NA	NA	NA	NA
1	Plasma	Plasma-1	20-HETE	50	0,067	0,000452929	0,00043198	3,15E-05	7,300009485	0,995743844	0,983219714	0,016918353	1,72070933
1	Plasma	Plasma-1	20-HETE	100	0,088	NA	NA	NA	NA	NA	NA	NA	NA
1	Plasma	Plasma-1	20-HETE	200	0,16	NA	NA	NA	NA	NA	NA	NA	NA
1	Plasma	Plasma-1	20-HETE	500	0,287	NA	NA	NA	NA	NA	NA	NA	NA
1	Plasma	Plasma-1	20-HETE	1000	0,5	NA	NA	NA	NA	NA	NA	NA	NA
2	Plasma	Plasma-2	20-HETE	50	0,067	0,000447298	NA	NA	NA	0,989941881	NA	NA	NA
2	Plasma	Plasma-2	20-HETE	100	0,112	NA	NA	NA	NA	NA	NA	NA	NA
2	Plasma	Plasma-2	20-HETE	200	0,176	NA	NA	NA	NA	NA	NA	NA	NA
2	Plasma	Plasma-2	20-HETE	500	0,268	NA	NA	NA	NA	NA	NA	NA	NA
2	Plasma	Plasma-2	20-HETE	1000	0,513	NA	NA	NA	NA	NA	NA	NA	NA
3	Plasma	Plasma-3	20-HETE	50	0,089	0,000395712	NA	NA	NA	0,963973416	NA	NA	NA
3	Plasma	Plasma-3	20-HETE	100	0,099	NA	NA	NA	NA	NA	NA	NA	NA
3	Plasma	Plasma-3	20-HETE	200	0,141	NA	NA	NA	NA	NA	NA	NA	NA
3	Plasma	Plasma-3	20-HETE	500	0,324	NA	NA	NA	NA	NA	NA	NA	NA
3	Plasma	Plasma-3	20-HETE	1000	0,447	NA	NA	NA	NA	NA	NA	NA	NA
1	BSA	BSA-1	5,6-DHET	50	0,026	0,00056165	0,000618441	8,13E-05	13,13926994	0,995805708	0,992008004	0,007782636	0,784533637
1	BSA	BSA-1	5,6-DHET	100	0,037	NA	NA	NA	NA	NA	NA	NA	NA
1	BSA	BSA-1	5,6-DHET	200	0,11	NA	NA	NA	NA	NA	NA	NA	NA
1	BSA	BSA-1	5,6-DHET	500	0,299	NA	NA	NA	NA	NA	NA	NA	NA
1	BSA	BSA-1	5,6-DHET	1000	0,548	NA	NA	NA	NA	NA	NA	NA	NA
2	BSA	BSA-2	5,6-DHET	50	0,027	0,000582152	NA	NA	NA	0,997162699	NA	NA	NA
2	BSA	BSA-2	5,6-DHET	100	0,051	NA	NA	NA	NA	NA	NA	NA	NA
2	BSA	BSA-2	5,6-DHET	200	0,124	NA	NA	NA	NA	NA	NA	NA	NA
2	BSA	BSA-2	5,6-DHET	500	0,267	NA	NA	NA	NA	NA	NA	NA	NA
2	BSA	BSA-2	5,6-DHET	1000	0,585	NA	NA	NA	NA	NA	NA	NA	NA
3	BSA	BSA-3	5,6-DHET	50	0,022	0,000711521	NA	NA	NA	0,983055606	NA	NA	NA
3	BSA	BSA-3	5,6-DHET	100	0,04	NA	NA	NA	NA	NA	NA	NA	NA
3	BSA	BSA-3	5,6-DHET	200	0,105	NA	NA	NA	NA	NA	NA	NA	NA
3	BSA	BSA-3	5,6-DHET	500	0,255	NA	NA	NA	NA	NA	NA	NA	NA
3	BSA	BSA-3	5,6-DHET	1000	0,702	NA	NA	NA	NA	NA	NA	NA	NA
1	PBS	PBS-1	5,6-DHET	50	0,035	0,000907621	0,000949299	7,65E-05	8,058721787	0,998440243	0,994249726	0,007369779	0,74124023
1	PBS	PBS-1	5,6-DHET	100	0,079	NA	NA	NA	NA	NA	NA	NA	NA
1	PBS	PBS-1	5,6-DHET	200	0,194	NA	NA	NA	NA	NA	NA	NA	NA
1	PBS	PBS-1	5,6-DHET	500	0,428	NA	NA	NA	NA	NA	NA	NA	NA
1	PBS	PBS-1	5,6-DHET	1000	0,906	NA	NA	NA	NA	NA	NA	NA	NA
2	PBS	PBS-2	5,6-DHET	50	0,045	0,000902686	NA	NA	NA	0,985740162	NA	NA	NA
2	PBS	PBS-2	5,6-DHET	100	0,077	NA	NA	NA	NA	NA	NA	NA	NA
2	PBS	PBS-2	5,6-DHET	200	0,21	NA	NA	NA	NA	NA	NA	NA	NA
2	PBS	PBS-2	5,6-DHET	500	0,538	NA	NA	NA	NA	NA	NA	NA	NA
2	PBS	PBS-2	5,6-DHET	1000	0,887	NA	NA	NA	NA	NA	NA	NA	NA
3	PBS	PBS-3	5,6-DHET	50	0,046	0,001037589	NA	NA	NA	0,998568773	NA	NA	NA
3	PBS	PBS-3	5,6-DHET	100	0,073	NA	NA	NA	NA	NA	NA	NA	NA
3	PBS	PBS-3	5,6-DHET	200	0,203	NA	NA	NA	NA	NA	NA	NA	NA
3	PBS	PBS-3	5,6-DHET	500	0,481	NA	NA	NA	NA	NA	NA	NA	NA
3	PBS	PBS-3	5,6-DHET	1000	1,028	NA	NA	NA	NA	NA	NA	NA	NA
1	Plasma	Plasma-1	5,6-DHET	50	0,132	0,001317055	0,00169801	0,000339567	19,99795059	0,999620071	0,994052109	0,007816282	0,7863051
1	Plasma	Plasma-1	5,6-DHET	100	0,187	NA	NA	NA	NA	NA	NA	NA	NA
1	Plasma	Plasma-1	5,6-DHET	200	0,345	NA	NA	NA	NA	NA	NA	NA	NA
1	Plasma	Plasma-1	5,6-DHET	500	0,733	NA	NA	NA	NA	NA	NA	NA	NA
1	Plasma	Plasma-1	5,6-DHET	1000	1,381	NA	NA	NA	NA	NA	NA	NA	NA
2	Plasma	Plasma-2	5,6-DHET	50	0,169	0,001808107	NA	NA	NA	0,997419764	NA	NA	NA
2	Plasma	Plasma-2	5,6-DHET	100	0,298	NA	NA	NA	NA	NA	NA	NA	NA
2	Plasma	Plasma-2	5,6-DHET	200	0,501	NA	NA	NA	NA	NA	NA	NA	NA
2	Plasma	Plasma-2	5,6-DHET	500	1,073	NA	NA	NA	NA	NA	NA	NA	NA
2	Plasma	Plasma-2	5,6-DHET	1000	1,901	NA	NA	NA	NA	NA	NA	NA	NA
3	Plasma	Plasma-3	5,6-DHET	50	0,215	0,001968867	NA	NA	NA	0,985116493	NA	NA	NA
3	Plasma	Plasma-3	5,6-DHET	100	0,248	NA	NA	NA	NA	NA	NA	NA	NA
3	Plasma	Plasma-3	5,6-DHET	200	0,601	NA	NA	NA	NA	NA	NA	NA	NA
3	Plasma	Plasma-3	5,6-DHET	500	1,265	NA	NA	NA	NA	NA	NA	NA	NA
3	Plasma	Plasma-3	5,6-DHET	1000	2,048	NA	NA	NA	NA	NA	NA	NA	NA
1	BSA	BSA-1	5-HETE	20	0,032	0,001904065	0,001833162	6,20E-05	3,382235609	0,998193257	0,997144506	0,001089988	0,109310908
1	BSA	BSA-1	5-HETE	50	0,126	NA	NA	NA	NA	NA	NA	NA	NA
1	BSA	BSA-1	5-HETE	100	0,212	NA	NA	NA	NA	NA	NA	NA	NA
1	BSA	BSA-1	5-HETE	200	0,378	NA	NA	NA	NA	NA	NA	NA	NA
1	BSA	BSA-1	5-HETE	500	0,966	NA	NA	NA	NA	NA	NA	NA	NA
2	BSA	BSA-2	5-HETE	20	0,045	0,001789124	NA	NA	NA	0,996017499	NA	NA	NA
2	BSA	BSA-2	5-HETE	50	0,122	NA	NA	NA	NA	NA	NA	NA	NA
2	BSA	BSA-2	5-HETE	100	0,231	NA	NA	NA	NA	NA	NA	NA	NA
2	BSA	BSA-2	5-HETE	200	0,422	NA	NA	NA	NA	NA	NA	NA	NA
2	BSA	BSA-2	5-HETE	500	0,918	NA	NA	NA	NA	NA	NA	NA	NA
3	BSA	BSA-3	5-HETE	20	0,055	0,001806296	NA	NA	NA	0,997222762	NA	NA	NA
3	BSA	BSA-3	5-HETE	50	0,131	NA	NA	NA	NA	NA	NA	NA	NA
3	BSA	BSA-3	5-HETE	100	0,24	NA	NA	NA	NA	NA	NA	NA	NA
3	BSA	BSA-3	5-HETE	200	0,374	NA	NA	NA	NA	NA	NA	NA	NA
3	BSA	BSA-3	5-HETE	500	0,94	NA	NA	NA	NA	NA	NA	NA	NA
1	PBS	PBS-1	5-HETE	20	0,043	0,00192929	0,002274837	0,000356689	15,67975381	0,990851521	0,992455004	0,002385099	0,240323096
1	PBS	PBS-1	5-HETE	50	0,109	NA	NA	NA	NA	NA	NA	NA	NA
1	PBS	PBS-1	5-HETE	100	0,285	NA	NA	NA	NA	NA	NA	NA	NA
1	PBS	PBS-1	5-HETE	200	0,441	NA	NA	NA	NA	NA	NA	NA	NA
1	PBS	PBS-1	5-HETE	500	0,988	NA	NA	NA	NA	NA	NA	NA	NA
2	PBS	PBS-2	5-HETE	20	0,038	0,002641711	NA	NA	NA	0,995195902	NA	NA	NA
2	PBS	PBS-2	5-HETE	50	0,156	NA	NA	NA	NA	NA	NA	NA	NA
2	PBS	PBS-2	5-HETE	100	0,304	NA	NA	NA	NA	NA	NA	NA	NA
2	PBS	PBS-2	5-HETE	200	0,478	NA	NA	NA	NA	NA	NA	NA	NA
2	PBS	PBS-2	5-HETE	500	1,336	NA	NA	NA	NA	NA	NA	NA	NA
3	PBS	PBS-3	5-HETE	20	0,046	0,002253511	NA	NA	NA	0,99131759	NA	NA	NA
3	PBS	PBS-3	5-HETE	50	0,151	NA	NA	NA	NA	NA	NA	NA	NA
3	PBS	PBS-3	5-HETE	100	0,332	NA	NA	NA	NA	NA	NA	NA	NA
3	PBS	PBS-3	5-HETE	200	0,463	NA	NA	NA	NA	NA	NA	NA	NA
3	PBS	PBS-3	5-HETE	500	1,165	NA	NA	NA	NA	NA	NA	NA	NA
1	Plasma	Plasma-1	5-HETE	20	0,142	0,001255715	0,001533078	0,000325017	21,20026256	0,982309017	0,970984705	0,02984045	3,073215266
1	Plasma	Plasma-1	5-HETE	50	0,167	NA	NA	NA	NA	NA	NA	NA	NA
1	Plasma	Plasma-1	5-HETE	100	0,233	NA	NA	NA	NA	NA	NA	NA	NA
1	Plasma	Plasma-1	5-HETE	200	0,29	NA	NA	NA	NA	NA	NA	NA	NA
1	Plasma	Plasma-1	5-HETE	500	0,744	NA	NA	NA	NA	NA	NA	NA	NA
2	Plasma	Plasma-2	5-HETE	20	0,211	0,001452812	NA	NA	NA	0,993505389	NA	NA	NA
2	Plasma	Plasma-2	5-HETE	50	0,288	NA	NA	NA	NA	NA	NA	NA	NA
2	Plasma	Plasma-2	5-HETE	100	0,381	NA	NA	NA	NA	NA	NA	NA	NA
2	Plasma	Plasma-2	5-HETE	200	0,526	NA	NA	NA	NA	NA	NA	NA	NA
2	Plasma	Plasma-2	5-HETE	500	0,929	NA	NA	NA	NA	NA	NA	NA	NA
3	Plasma	Plasma-3	5-HETE	20	0,226	0,001890707	NA	NA	NA	0,93713971	NA	NA	NA
3	Plasma	Plasma-3	5-HETE	50	0,347	NA	NA	NA	NA	NA	NA	NA	NA
3	Plasma	Plasma-3	5-HETE	100	0,381	NA	NA	NA	NA	NA	NA	NA	NA
3	Plasma	Plasma-3	5-HETE	200	0,79	NA	NA	NA	NA	NA	NA	NA	NA
3	Plasma	Plasma-3	5-HETE	500	1,141	NA	NA	NA	NA	NA	NA	NA	NA
1	BSA	BSA-1	8,9-DHET	20	0,008	0,000459863	0,000503687	5,36E-05	10,64709985	0,997662282	0,991312243	0,01052987	1,06221531
1	BSA	BSA-1	8,9-DHET	50	0,023	NA	NA	NA	NA	NA	NA	NA	NA
1	BSA	BSA-1	8,9-DHET	100	0,031	NA	NA	NA	NA	NA	NA	NA	NA
1	BSA	BSA-1	8,9-DHET	200	0,092	NA	NA	NA	NA	NA	NA	NA	NA
1	BSA	BSA-1	8,9-DHET	500	0,24	NA	NA	NA	NA	NA	NA	NA	NA
1	BSA	BSA-1	8,9-DHET	1000	0,452	NA	NA	NA	NA	NA	NA	NA	NA
2	BSA	BSA-2	8,9-DHET	20	0,008	0,00048771	NA	NA	NA	0,997116974	NA	NA	NA
2	BSA	BSA-2	8,9-DHET	50	0,025	NA	NA	NA	NA	NA	NA	NA	NA
2	BSA	BSA-2	8,9-DHET	100	0,037	NA	NA	NA	NA	NA	NA	NA	NA
2	BSA	BSA-2	8,9-DHET	200	0,107	NA	NA	NA	NA	NA	NA	NA	NA
2	BSA	BSA-2	8,9-DHET	500	0,226	NA	NA	NA	NA	NA	NA	NA	NA
2	BSA	BSA-2	8,9-DHET	1000	0,49	NA	NA	NA	NA	NA	NA	NA	NA
3	BSA	BSA-3	8,9-DHET	20	0,008	0,000563488	NA	NA	NA	0,979157473	NA	NA	NA
3	BSA	BSA-3	8,9-DHET	50	0,019	NA	NA	NA	NA	NA	NA	NA	NA
3	BSA	BSA-3	8,9-DHET	100	0,032	NA	NA	NA	NA	NA	NA	NA	NA
3	BSA	BSA-3	8,9-DHET	200	0,085	NA	NA	NA	NA	NA	NA	NA	NA
3	BSA	BSA-3	8,9-DHET	500	0,2	NA	NA	NA	NA	NA	NA	NA	NA
3	BSA	BSA-3	8,9-DHET	1000	0,569	NA	NA	NA	NA	NA	NA	NA	NA
1	PBS	PBS-1	8,9-DHET	20	0,012	0,000680331	0,000765114	9,07E-05	11,85931974	0,999398022	0,995154402	0,005775243	0,580336347
1	PBS	PBS-1	8,9-DHET	50	0,027	NA	NA	NA	NA	NA	NA	NA	NA
1	PBS	PBS-1	8,9-DHET	100	0,061	NA	NA	NA	NA	NA	NA	NA	NA
1	PBS	PBS-1	8,9-DHET	200	0,143	NA	NA	NA	NA	NA	NA	NA	NA
1	PBS	PBS-1	8,9-DHET	500	0,329	NA	NA	NA	NA	NA	NA	NA	NA
1	PBS	PBS-1	8,9-DHET	1000	0,679	NA	NA	NA	NA	NA	NA	NA	NA
2	PBS	PBS-2	8,9-DHET	20	0,012	0,000754193	NA	NA	NA	0,988577573	NA	NA	NA
2	PBS	PBS-2	8,9-DHET	50	0,032	NA	NA	NA	NA	NA	NA	NA	NA
2	PBS	PBS-2	8,9-DHET	100	0,062	NA	NA	NA	NA	NA	NA	NA	NA
2	PBS	PBS-2	8,9-DHET	200	0,167	NA	NA	NA	NA	NA	NA	NA	NA
2	PBS	PBS-2	8,9-DHET	500	0,44	NA	NA	NA	NA	NA	NA	NA	NA
2	PBS	PBS-2	8,9-DHET	1000	0,732	NA	NA	NA	NA	NA	NA	NA	NA
3	PBS	PBS-3	8,9-DHET	20	0,015	0,000860817	NA	NA	NA	0,99748761	NA	NA	NA
3	PBS	PBS-3	8,9-DHET	50	0,037	NA	NA	NA	NA	NA	NA	NA	NA
3	PBS	PBS-3	8,9-DHET	100	0,057	NA	NA	NA	NA	NA	NA	NA	NA
3	PBS	PBS-3	8,9-DHET	200	0,178	NA	NA	NA	NA	NA	NA	NA	NA
3	PBS	PBS-3	8,9-DHET	500	0,396	NA	NA	NA	NA	NA	NA	NA	NA
3	PBS	PBS-3	8,9-DHET	1000	0,859	NA	NA	NA	NA	NA	NA	NA	NA
1	Plasma	Plasma-1	8,9-DHET	20	0,124	0,000700495	0,000809872	0,000132336	16,34042866	0,995949132	0,985449044	0,009093912	0,922819065
1	Plasma	Plasma-1	8,9-DHET	50	0,098	NA	NA	NA	NA	NA	NA	NA	NA
1	Plasma	Plasma-1	8,9-DHET	100	0,154	NA	NA	NA	NA	NA	NA	NA	NA
1	Plasma	Plasma-1	8,9-DHET	200	0,211	NA	NA	NA	NA	NA	NA	NA	NA
1	Plasma	Plasma-1	8,9-DHET	500	0,421	NA	NA	NA	NA	NA	NA	NA	NA
1	Plasma	Plasma-1	8,9-DHET	1000	0,789	NA	NA	NA	NA	NA	NA	NA	NA
2	Plasma	Plasma-2	8,9-DHET	20	0,17	0,000956975	NA	NA	NA	0,980300656	NA	NA	NA
2	Plasma	Plasma-2	8,9-DHET	50	0,143	NA	NA	NA	NA	NA	NA	NA	NA
2	Plasma	Plasma-2	8,9-DHET	100	0,095	NA	NA	NA	NA	NA	NA	NA	NA
2	Plasma	Plasma-2	8,9-DHET	200	0,279	NA	NA	NA	NA	NA	NA	NA	NA
2	Plasma	Plasma-2	8,9-DHET	500	0,603	NA	NA	NA	NA	NA	NA	NA	NA
2	Plasma	Plasma-2	8,9-DHET	1000	1,037	NA	NA	NA	NA	NA	NA	NA	NA
3	Plasma	Plasma-3	8,9-DHET	20	0,08	0,000772144	NA	NA	NA	0,980097343	NA	NA	NA
3	Plasma	Plasma-3	8,9-DHET	50	0,075	NA	NA	NA	NA	NA	NA	NA	NA
3	Plasma	Plasma-3	8,9-DHET	100	0,107	NA	NA	NA	NA	NA	NA	NA	NA
3	Plasma	Plasma-3	8,9-DHET	200	0,283	NA	NA	NA	NA	NA	NA	NA	NA
3	Plasma	Plasma-3	8,9-DHET	500	0,497	NA	NA	NA	NA	NA	NA	NA	NA
3	Plasma	Plasma-3	8,9-DHET	1000	0,813	NA	NA	NA	NA	NA	NA	NA	NA
1	BSA	BSA-1	8,9-EET	200	0,074	0,000849707	0,000708204	0,000170828	24,12131902	0,999289202	0,993992793	0,004589691	0,461742877
1	BSA	BSA-1	8,9-EET	500	0,372	NA	NA	NA	NA	NA	NA	NA	NA
1	BSA	BSA-1	8,9-EET	1000	0,685	NA	NA	NA	NA	NA	NA	NA	NA
1	BSA	BSA-1	8,9-EET	2000	1,558	NA	NA	NA	NA	NA	NA	NA	NA
1	BSA	BSA-1	8,9-EET	5000	4,157	NA	NA	NA	NA	NA	NA	NA	NA
2	BSA	BSA-2	8,9-EET	200	0,088	0,000756468	NA	NA	NA	0,991182419	NA	NA	NA
2	BSA	BSA-2	8,9-EET	500	0,276	NA	NA	NA	NA	NA	NA	NA	NA
2	BSA	BSA-2	8,9-EET	1000	0,638	NA	NA	NA	NA	NA	NA	NA	NA
2	BSA	BSA-2	8,9-EET	2000	1,12	NA	NA	NA	NA	NA	NA	NA	NA
2	BSA	BSA-2	8,9-EET	5000	3,718	NA	NA	NA	NA	NA	NA	NA	NA
3	BSA	BSA-3	8,9-EET	200	0,075	0,000518436	NA	NA	NA	0,991506758	NA	NA	NA
3	BSA	BSA-3	8,9-EET	500	0,22	NA	NA	NA	NA	NA	NA	NA	NA
3	BSA	BSA-3	8,9-EET	1000	0,707	NA	NA	NA	NA	NA	NA	NA	NA
3	BSA	BSA-3	8,9-EET	2000	1,106	NA	NA	NA	NA	NA	NA	NA	NA
3	BSA	BSA-3	8,9-EET	5000	2,601	NA	NA	NA	NA	NA	NA	NA	NA
1	PBS	PBS-1	8,9-EET	50	0,043	0,001043544	0,001329234	0,000264067	19,86613777	0,99697284	0,995915405	0,003474725	0,348897565
1	PBS	PBS-1	8,9-EET	100	0,084	NA	NA	NA	NA	NA	NA	NA	NA
1	PBS	PBS-1	8,9-EET	200	0,195	NA	NA	NA	NA	NA	NA	NA	NA
1	PBS	PBS-1	8,9-EET	500	0,461	NA	NA	NA	NA	NA	NA	NA	NA
1	PBS	PBS-1	8,9-EET	1000	1,039	NA	NA	NA	NA	NA	NA	NA	NA
2	PBS	PBS-2	8,9-EET	50	0,057	0,00137979	NA	NA	NA	0,99203481	NA	NA	NA
2	PBS	PBS-2	8,9-EET	100	0,095	NA	NA	NA	NA	NA	NA	NA	NA
2	PBS	PBS-2	8,9-EET	200	0,253	NA	NA	NA	NA	NA	NA	NA	NA
2	PBS	PBS-2	8,9-EET	500	0,763	NA	NA	NA	NA	NA	NA	NA	NA
2	PBS	PBS-2	8,9-EET	1000	1,334	NA	NA	NA	NA	NA	NA	NA	NA
3	PBS	PBS-3	8,9-EET	50	0,066	0,001564369	NA	NA	NA	0,998738566	NA	NA	NA
3	PBS	PBS-3	8,9-EET	100	0,109	NA	NA	NA	NA	NA	NA	NA	NA
3	PBS	PBS-3	8,9-EET	200	0,246	NA	NA	NA	NA	NA	NA	NA	NA
3	PBS	PBS-3	8,9-EET	500	0,723	NA	NA	NA	NA	NA	NA	NA	NA
3	PBS	PBS-3	8,9-EET	1000	1,532	NA	NA	NA	NA	NA	NA	NA	NA
1	Plasma	Plasma-1	8,9-EET	200	0,159	0,000626864	0,000347762	0,000244952	70,43662502	0,997087468	0,985094857	0,01298059	1,317699509
1	Plasma	Plasma-1	8,9-EET	500	0,43	NA	NA	NA	NA	NA	NA	NA	NA
1	Plasma	Plasma-1	8,9-EET	1000	0,784	NA	NA	NA	NA	NA	NA	NA	NA
1	Plasma	Plasma-1	8,9-EET	2000	1,457	NA	NA	NA	NA	NA	NA	NA	NA
1	Plasma	Plasma-1	8,9-EET	5000	3,214	NA	NA	NA	NA	NA	NA	NA	NA
2	Plasma	Plasma-2	8,9-EET	200	0,06	0,000247938	NA	NA	NA	0,97131211	NA	NA	NA
2	Plasma	Plasma-2	8,9-EET	500	0,154	NA	NA	NA	NA	NA	NA	NA	NA
2	Plasma	Plasma-2	8,9-EET	1000	0,27	NA	NA	NA	NA	NA	NA	NA	NA
2	Plasma	Plasma-2	8,9-EET	2000	0,697	NA	NA	NA	NA	NA	NA	NA	NA
2	Plasma	Plasma-2	8,9-EET	5000	1,245	NA	NA	NA	NA	NA	NA	NA	NA
3	Plasma	Plasma-3	8,9-EET	200	0,072	0,000168485	NA	NA	NA	0,986884992	NA	NA	NA
3	Plasma	Plasma-3	8,9-EET	500	0,102	NA	NA	NA	NA	NA	NA	NA	NA
3	Plasma	Plasma-3	8,9-EET	1000	0,126	NA	NA	NA	NA	NA	NA	NA	NA
3	Plasma	Plasma-3	8,9-EET	2000	0,395	NA	NA	NA	NA	NA	NA	NA	NA
3	Plasma	Plasma-3	8,9-EET	5000	0,853	NA	NA	NA	NA	NA	NA	NA	NA
1	BSA	BSA-1	8-HETE	20	0,017	0,001757999	0,001743937	2,06E-05	1,18138935	0,996825052	0,994139199	0,003608872	0,363014779
1	BSA	BSA-1	8-HETE	50	0,107	NA	NA	NA	NA	NA	NA	NA	NA
1	BSA	BSA-1	8-HETE	100	0,18	NA	NA	NA	NA	NA	NA	NA	NA
1	BSA	BSA-1	8-HETE	200	0,322	NA	NA	NA	NA	NA	NA	NA	NA
1	BSA	BSA-1	8-HETE	500	0,881	NA	NA	NA	NA	NA	NA	NA	NA
2	BSA	BSA-2	8-HETE	20	0,025	0,001720288	NA	NA	NA	0,990036997	NA	NA	NA
2	BSA	BSA-2	8-HETE	50	0,087	NA	NA	NA	NA	NA	NA	NA	NA
2	BSA	BSA-2	8-HETE	100	0,225	NA	NA	NA	NA	NA	NA	NA	NA
2	BSA	BSA-2	8-HETE	200	0,408	NA	NA	NA	NA	NA	NA	NA	NA
2	BSA	BSA-2	8-HETE	500	0,863	NA	NA	NA	NA	NA	NA	NA	NA
3	BSA	BSA-3	8-HETE	20	0,023	0,001753524	NA	NA	NA	0,995555548	NA	NA	NA
3	BSA	BSA-3	8-HETE	50	0,101	NA	NA	NA	NA	NA	NA	NA	NA
3	BSA	BSA-3	8-HETE	100	0,204	NA	NA	NA	NA	NA	NA	NA	NA
3	BSA	BSA-3	8-HETE	200	0,321	NA	NA	NA	NA	NA	NA	NA	NA
3	BSA	BSA-3	8-HETE	500	0,885	NA	NA	NA	NA	NA	NA	NA	NA
1	PBS	PBS-1	8-HETE	20	0,025	0,002031177	0,002080236	0,00012424	0,05972418	0,99450265	0,995395787	0,002182492	0,219258754
1	PBS	PBS-1	8-HETE	50	0,088	NA	NA	NA	NA	NA	NA	NA	NA
1	PBS	PBS-1	8-HETE	100	0,256	NA	NA	NA	NA	NA	NA	NA	NA
1	PBS	PBS-1	8-HETE	200	0,432	NA	NA	NA	NA	NA	NA	NA	NA
1	PBS	PBS-1	8-HETE	500	1,013	NA	NA	NA	NA	NA	NA	NA	NA
2	PBS	PBS-2	8-HETE	20	0,021	0,002221515	NA	NA	NA	0,997883189	NA	NA	NA
2	PBS	PBS-2	8-HETE	50	0,127	NA	NA	NA	NA	NA	NA	NA	NA
2	PBS	PBS-2	8-HETE	100	0,276	NA	NA	NA	NA	NA	NA	NA	NA
2	PBS	PBS-2	8-HETE	200	0,469	NA	NA	NA	NA	NA	NA	NA	NA
2	PBS	PBS-2	8-HETE	500	1,116	NA	NA	NA	NA	NA	NA	NA	NA
3	PBS	PBS-3	8-HETE	20	0,038	0,001988015	NA	NA	NA	0,993801521	NA	NA	NA
3	PBS	PBS-3	8-HETE	50	0,134	NA	NA	NA	NA	NA	NA	NA	NA
3	PBS	PBS-3	8-HETE	100	0,282	NA	NA	NA	NA	NA	NA	NA	NA
3	PBS	PBS-3	8-HETE	200	0,438	NA	NA	NA	NA	NA	NA	NA	NA
3	PBS	PBS-3	8-HETE	500	1,022	NA	NA	NA	NA	NA	NA	NA	NA
1	Plasma	Plasma-1	8-HETE	20	0,131	0,00162995	0,001714405	0,000117258	6,839583264	0,99724203	0,99727275	0,002199281	0,220529495
1	Plasma	Plasma-1	8-HETE	50	0,199	NA	NA	NA	NA	NA	NA	NA	NA
1	Plasma	Plasma-1	8-HETE	100	0,25	NA	NA	NA	NA	NA	NA	NA	NA
1	Plasma	Plasma-1	8-HETE	200	0,4	NA	NA	NA	NA	NA	NA	NA	NA
1	Plasma	Plasma-1	8-HETE	500	0,92	NA	NA	NA	NA	NA	NA	NA	NA
2	Plasma	Plasma-2	8-HETE	20	0,162	0,001664982	NA	NA	NA	0,995088991	NA	NA	NA
2	Plasma	Plasma-2	8-HETE	50	0,224	NA	NA	NA	NA	NA	NA	NA	NA
2	Plasma	Plasma-2	8-HETE	100	0,344	NA	NA	NA	NA	NA	NA	NA	NA
2	Plasma	Plasma-2	8-HETE	200	0,51	NA	NA	NA	NA	NA	NA	NA	NA
2	Plasma	Plasma-2	8-HETE	500	0,973	NA	NA	NA	NA	NA	NA	NA	NA
3	Plasma	Plasma-3	8-HETE	20	0,161	0,001848284	NA	NA	NA	0,99948723	NA	NA	NA
3	Plasma	Plasma-3	8-HETE	50	0,236	NA	NA	NA	NA	NA	NA	NA	NA
3	Plasma	Plasma-3	8-HETE	100	0,317	NA	NA	NA	NA	NA	NA	NA	NA
3	Plasma	Plasma-3	8-HETE	200	0,512	NA	NA	NA	NA	NA	NA	NA	NA
3	Plasma	Plasma-3	8-HETE	500	1,056	NA	NA	NA	NA	NA	NA	NA	NA
