# Supplementary material for: Determination of Lipoxygenase, CYP450, and Non-Enzymatic Metabolites of Arachidonic Acid in Essential Hypertension and Type 2 Diabetes
Source: Metabolites. 2022 Sep 13;12(9):859. doi: 10.3390/metabo12090859 (PMC9501142; doi:10.3390/metabo12090859)
Supplement: Supplementary file 1 [file metabolites-12-00859-s001.zip › File S3 Clinical Study.csv]

ID	Group	Smoke	Diabetes	HTN	Sex	Age	BMI	SBP	DBP	MBP	HR	ACEi	CCB	Betablokers	Diuretics	Statines	Metformine	Sulfamides	DPP4i	CT	LDL	HDL	TG	GLY	INSULINEMIA	HOMA	Hb1Ac	Viscosity	Albuminuria	Creatinuria	Creatinine	Diameter	Flow	DHET14_15	DHET11_12	DHET8_9	DHET5_6	EET14_15	EET11_12	EET8_9	HETE20	HETE19	HETE15	HETE11	HETE8	HETE5
1	Control	No	No	No	Male	53	26,8	125	74	91	59	0	0	0	0	1	0	0	0	1,5	0,94	0,43	0,9	1	112	3,945137778	NA	3,95	16,2	12,21	59	2,805	7,8	148,5	162,6	67,2	154,3	25,3	28,5	39,5	122,7	106,2	208,3	93,3	67,7	108,6
2	Control	Yes	No	No	Male	51	25,8	136	94	108	77	0	0	0	0	0	0	0	0	1,6	0,94	0,6	0,43	1	75	2,641833333	NA	3,94	7,3	13,89	72	2,569	4,7	171,3	168,5	96,2	123,6	12	13,4	26,4	174,1	165,3	297,3	102,3	72,7	113,6
3	Control	No	No	No	Female	56	28,3	116	78	90,66666667	66	0	0	0	0	0	0	0	0	2,6	1,7	0,39	2,2	1,1	88	3,409726222	NA	4,27	16,8	17,96	71	2,052	6,7	167,6	126,3	87	190,8	85,3	53,5	33	88	88,2	240,4	102,3	76	311,5
4	Control	Old	No	No	Female	50	25,9	134	81	98,66666667	64	0	0	0	0	0	0	0	0	2,2	1,4	0,5	1,7	0,8	111	3,127930667	NA	4,27	14,3	19,88	56	2,132	3,7	85,5	70,6	37,6	79,5	18,7	21	40,1	83,3	54,1	208,2	70,7	56	114,9
5	Control	No	No	No	Female	55	28,5	142	94	110	70	0	0	0	0	0	0	0	0	2,67	1,7	0,75	0,7	0,8	62	1,747132444	NA	4,5	16,9	19,6	70	2,133	6,4	120,2	109	67,2	88,5	17	18,8	30,4	67,8	71,9	211,7	100,4	76,5	113,8
6	Control	No	No	No	Male	61	24,1	131	75	93,66666667	58	0	0	0	0	0	0	0	0	1,9	1,4	0,38	0,74	0,8	33	0,929925333	NA	4,2	2,29	8,64	75	2,126	5	190,5	140,8	63,6	126,7	11,3	20,7	32,3	101	97	215	94	75,3	96,7
7	Control	Old	No	No	Female	62	23,6	108	67	80,66666667	64	0	0	0	0	0	0	0	0	2,2	1,49	0,58	0,7	1	45	1,5851	NA	4,16	5,72	10,31	66	2,04	6	148,9	139,8	62,6	89,1	8,3	17,5	33,6	139,9	100,9	183,5	89,7	87,8	126,4
8	Control	Old	No	No	Male	61	23	117	79	91,66666667	60	0	0	0	0	0	0	0	0	2	1,26	0,58	0,8	1	18	0,63404	NA	4,4	12,1	12,88	84	2,377	6,1	191,713	192,338	91,547	158,1	13,435	16,672	39,51	203,256	99,058	295,743	128,979	107,826	193,522
9	Control	Old	No	No	Male	51	16,3	120	76	90,66666667	55	0	0	0	0	0	0	0	0	2,32	1,46	0,71	0,74	0,99	37	1,2902714	NA	5,2	4,66	12,08	99	2,322	7,6	131,425	127,628	43,598	164,181	9,789	18,527	26,796	76,84	71,628	174,245	97,779	86,158	140,287
10	Control	No	No	No	Female	61	22,1	133	71	91,66666667	62	0	0	0	0	0	0	0	0	2,3	1,52	0,65	0,73	0,9	36	1,141272	NA	4,41	11,2	13,53	70	2,2	8,1	91,379	68,931	33,424	68,623	15,382	19,259	28,114	52,761	33,293	130,485	56,871	30,787	94,04
11	Control	No	No	No	Female	54	26,1	125	74	91	78	0	0	0	0	0	0	0	0	2,67	1,65	0,89	0,67	1	67	2,360037778	NA	4,65	6,52	11,49	62	2,075	6,9	137,4	162,462	66,511	86,683	17,449	23,879	47,205	96,747	72,21	294,986	136,117	63,892	187,967
12	Control	No	No	No	Female	58	23,6	125	78	93,66666667	73	0	0	0	0	0	0	0	0	2,9	2,05	0,69	0,94	1	47	1,655548889	NA	3,45	2,1	3,92	52	2,203	7,8	134,05	126,637	66,236	104,61	20,835	20,131	47,64	172,779	90,561	229,283	93,432	107,694	212,971
13	HTN	No	No	Yes	Male	55	27,1	145	89	107,6666667	47	1	0	0	0	1	0	0	0	1,9	1,09	0,51	1,65	0,9	77	2,441054	NA	4,45	7,63	11,41	90	2,29	20,1	184,1	159,9	86,2	120,8	29,7	30,3	65,7	195,1	305,7	409,6	105,3	165,9	253,6
14	HTN	No	No	Yes	Female	59	27,5	149	91	110,3333333	56	0	1	0	0	0	0	0	0	1,4	0,7	0,57	0,62	0,95	88	2,944763556	NA	3,92	11,8	7,86	50	2,476	4,9	126,441	122,575	53,608	77,016	8,499	21,057	30,239	118,994	80,089	260,527	125,737	118,193	201,254
15	HTN	No	No	Yes	Female	66	26,5	127	82	97	70	1	0	0	0	0	0	0	0	1,8	1,15	0,44	0,96	0,99	43	1,4995046	NA	3,7	7,6	6,92	59	2,153	11,7	153,7	125,3	48,3	80,4	13,6	21,6	49,8	148,6	91,1	127,2	76,4	50,9	101,4
16	HTN	No	No	Yes	Male	41	25,2	128	80	96	54	1	0	0	0	0	0	0	0	1,9	1,2	0,38	1,5	1,06	148	5,526010844	NA	4,35	12,7	16,99	76	2,117	7,2	210,191	211,107	NA	208,134	12,546	23,466	28,535	104,124	67,268	258,671	96,273	104,45	134,206
17	HTN	No	No	Yes	Male	75	24,7	161	86	111	56	1	0	0	0	1	0	0	0	1,97	1,18	0,48	1,5	0,9	64	2,028928	NA	3,46	12,6	12,93	95	2,354	7,9	200,3	170,7	66,8	174,4	18,3	25	26,2	166,9	130,8	323,7	147,9	156,6	215,1
18	HTN	No	No	Yes	Male	50	24,9	140	92	108	85	1	1	0	0	0	0	0	0	1,8	1	0,65	0,74	1,2	128	5,410474667	NA	5,49	19,2	19,95	84	2,268	5,4	156,1	109,4	28,1	58,6	52,8	37,1	28,6	64,1	112,1	234,8	107	94	297,9
19	HTN	No	No	Yes	Female	56	25,3	140	86	104	77	1	0	0	0	0	0	0	0	2,28	1,35	0,8	0,64	0,9	54	1,711908	NA	4,7	11,8	7,78	73	2,342	7,2	189,566	201,847	91,491	150,593	40,152	38,053	79,337	213,049	92,48	428,308	166,788	144,032	338,201
20	HTN	No	No	Yes	Female	58	20,6	130	80	96,66666667	59	1	0	0	0	0	0	0	0	3,1	2	0,9	0,8	0,8	25	0,704488889	NA	4,17	8,02	10,85	63	2,06	6,8	138,39	168,567	55,6	59,884	20,318	25,663	40,728	87,028	66,446	238,558	115,585	77,296	214,99
21	T2D	No	Yes	No	Female	57	31,6	125	79	94,33333333	89	0	0	0	0	1	1	1	1	1,4	1,15	0,47	0,94	1,7	128	7,664839111	7,2	4,25	3,56	6,65	62	2,56	7,8	178	143,3	122,8	316,2	55,5	38,7	41,7	111,1	120,3	452,9	151,3	191,6	389,2
22	T2D	No	Yes	No	Female	52	26,4	149	97	114,3333333	81	0	0	0	0	0	1	0	1	2,05	1,25	0,47	1,68	NA	58	NA	7,5	4,13	23,9	5,82	44	2,161	6,4	133,8	119,3	84,4	97,4	13,5	16,2	35,5	82,2	85,9	179	69,6	40,5	115,2
23	T2D	Old	Yes	No	Male	62	23,2	145	90	108,3333333	59	0	0	0	0	0	1	0	0	2,2	1,26	0,46	2,6	1,6	44	2,479800889	7,5	4,45	38,6	14,49	73	2,667	6,2	145,569	149,214	72,405	230,44	13,92	14,766	30,911	78,26	43,69	226,974	130,18	85,785	208,257
24	T2D	Yes	Yes	No	Female	63	30,3	123	81	95	62	0	0	0	0	0	1	0	0	2,5	1,5	0,73	1,15	1,3	66	3,022257333	6,9	3,61	5,53	8,9	59	2,403	2,3	170,4	140,4	64,2	86,7	11	15,5	27,3	97,9	102,1	200,7	107,6	83	152
25	T2D	No	Yes	No	Female	58	26	129	78	95	71	0	0	0	0	0	1	0	0	2,5	1,57	0,7	0,99	1,2	79	3,339277333	6,2	3,92	6,8	11,66	72	2,385	5,9	135,4	104,5	64,1	113	17,2	24,9	32	83,6	104,7	150,9	57,6	45	112,1
26	T2D	No	Yes	No	Male	70	24,1	134	75	94,66666667	54	0	0	0	0	1	1	0	0	1,7	0,88	0,73	0,67	1,3	69	3,159632667	6,5	4	3,9	7,74	67	2,828	10,1	118,1	114,6	50,6	78,7	8,3	11,9	23,9	108,7	67,2	148	72,9	44,1	109,2
27	T2D	No	Yes	No	Female	52	30,3	128	88	101,3333333	80	0	0	0	0	0	1	0	0	2,05	0,76	1,19	0,5	1,5	76	4,015586667	6,9	5,25	4,01	4,39	80	1,994	8,8	151,4	116,6	67,5	111,6	42,9	32	36	89,8	53,8	204,2	96,9	49,5	217,3
28	HTN + T2D	Old	Yes	Yes	Male	60	41,4	160	101	120,6666667	76	1	1	0	1	1	1	0	0	1,47	0,62	0,72	0,62	NA	153	NA	6,9	3,6	31,3	11,13	56	2,473	3,9	144,4	119,8	75,4	132,1	16,9	21,9	36,6	201,5	188,4	181,3	83,7	61,6	137,1
29	HTN + T2D	No	Yes	Yes	Male	60	28,7	137	93	107,6666667	67	1	0	0	1	1	1	0	1	1,7	0,61	0,82	1,2	1,3	56	2,564339556	6,8	4,03	20,4	14,77	93	2,634	9,1	228,2	306,2	175,4	374,9	26,9	20,6	31,2	252,2	132,2	366,2	140,7	109	211,8
30	HTN + T2D	No	Yes	Yes	Male	57	22,4	135	91	105,6666667	81	0	1	0	0	0	1	1	1	1,5	0,9	0,4	1	1,2	68	2,874314667	6,2	5,2	2	3,88	70	2,628	12,8	274,2	321,1	205,4	408,4	44,6	120,5	134,6	245,1	196,1	344,3	226,2	267,3	417
31	HTN + T2D	No	Yes	Yes	Female	63	30,5	136	72	93,33333333	89	1	1	0	0	1	0	1	0	1,39	0,6	0,63	0,81	1,39	79	3,867996244	7	4,26	8,77	6,61	59	2,15	5,4	119,8	114,8	50,7	74,2	15	25,4	29,4	70,7	76,9	210,7	94,4	83,9	204,2
32	HTN + T2D	Old	Yes	Yes	Male	70	31	127	81	96,33333333	76	0	1	0	0	0	1	0	0	1,74	1,04	0,43	1,3	0,9	49	1,553398	6,02	4,11	12,1	8,57	63	2,235	6	170,7	165,2	69,8	229,4	16,8	28,5	39,3	225,4	148,2	323,1	136,8	105,4	167,7
33	HTN + T2D	Old	Yes	Yes	Male	60	33,7	141	75	97	89	1	1	0	1	1	1	0	1	1,57	0,77	0,61	1	1,6	145	8,172071111	7,9	4,8	11,9	6,29	59	2,407	19,9	152,3	187,2	85	145,5	19,9	22,2	54,3	138,3	176	397,2	150,4	132,7	212,2
34	HTN + T2D	No	Yes	Yes	Female	56	30,9	107	69	81,66666667	58	1	1	0	0	1	1	0	0	1,5	0,8	0,53	0,8	0,97	67	2,289236644	5,9	3,7	2,94	5,98	42	2,053	7,7	123,6	95,7	31,2	58,7	15,4	17,7	42,7	110,2	84,5	176,4	93,4	76	90,6
35	HTN + T2D	Old	Yes	Yes	Male	67	25,8	134	81	98,66666667	76	1	0	0	0	1	1	0	0	1,6	0,8	0,5	1,6	1,1	59	2,286066444	6,7	4,03	11,3	6,88	84	1,62	7,3	164,9	120,7	57,8	80,6	31,7	22,8	39,1	125,5	100,7	209,5	85,4	60	209,7
36	HTN + T2D	No	Yes	Yes	Female	55	32,4	154	91	112	67	1	0	0	0	0	1	1	1	2,36	1,7	0,3	1,75	1,67	288	16,9415488	7,2	3,65	775	10,46	40	2,219	9,9	170,5	116,1	85	69,7	18,6	18,2	33,7	119,6	116,7	154,1	90,2	84,2	139,2
37	HTN + T2D	No	Yes	Yes	Male	66	26,9	131	70	90,33333333	62	1	0	0	0	1	0	1	0	0,97	0,46	0,36	0,7	1,8	69	4,374876	6,3	3,89	2,55	2,45	70	2,6	10,3	112,8	119,2	34	59,6	12,8	23,3	28,9	116,6	84,1	253	88,8	77	142,3
38	HTN + T2D	Old	Yes	Yes	Female	58	35,4	131	78	95,66666667	64	1	0	0	1	0	1	0	1	2,4	1,4	0,84	0,9	0,95	NA	NA	5,6	4	15,9	12,59	54	1,98	9,6	129,3	115,9	43	107,9	13,1	23	35,4	111,9	100,9	317,4	157,7	100,8	327,6
39	HTN + T2D	No	Yes	Yes	Female	68	30,5	134	82	99,33333333	86	0	1	0	1	1	1	1	1	1,7	0,98	0,55	1,03	1,8	100	6,3404	7,1	3,73	6,23	5,65	56	2,102	4,6	122,8	113,9	72,8	168,5	25,9	30,1	29,7	131,4	91,6	259	82,3	61,2	166,5
40	HTN + T2D	Old	Yes	Yes	Female	66	35,4	134	70	91,33333333	64	0	1	0	0	1	1	0	1	1,4	0,73	0,53	0,8	1,2	66	2,789776	6,3	4,13	3,66	7,98	79	2,022	4,7	95,7	92,4	63,5	77,8	53	52,1	76,1	86,7	110,6	280,2	101,4	78,2	260,3
41	HTN + T2D	Old	Yes	Yes	Male	67	34,2	165	95	118,3333333	72	1	0	1	1	1	1	1	1	1,2	0,62	0,36	1	1,4	159	7,840961333	6,5	4,38	14,8	14,46	79	2,742	12,9	199,551	170,28	101,754	276,202	50,762	56,32	104,34	139,227	117,653	679,502	414,265	284,57	NA
42	HTN + T2D	No	Yes	Yes	Male	65	31,2	132	63	86	61	0	1	0	0	1	0	0	0	1,9	1,1	0,57	1,35	1,2	124	5,241397333	5,9	5,13	3,54	12,54	111	2,263	9	240,5	241,2	119,3	209	23,6	33,7	69,7	244,4	149,1	330,8	104,2	98,2	113,7
43	HTN + T2D	Old	Yes	Yes	Male	60	32,7	144	93	110	72	1	1	1	0	1	1	1	0	1,86	1,05	0,33	2,4	1,4	229	11,29295689	6,6	4,8	52,9	15,01	65	2,135	8,8	152,9	156,2	54,5	103,7	46,8	17,3	65	178,5	234,4	305,7	179	135,3	506,5
44	HTN + T2D	Old	Yes	Yes	Male	50	25,1	137	81	99,66666667	56	1	1	0	1	1	1	0	0	1,47	0,75	0,4	1,61	1,4	104	5,128679111	6,6	4,13	852	7,83	102	2,247	8	174,3	148,6	116	85,9	41,9	79,7	74,9	207,7	132,2	231,6	135,9	97,6	312,2
