# Supplementary material for: Determination of Lipoxygenase, CYP450, and Non-Enzymatic Metabolites of Arachidonic Acid in Essential Hypertension and Type 2 Diabetes
Source: Metabolites. 2022 Sep 13;12(9):859. doi: 10.3390/metabo12090859 (PMC9501142; doi:10.3390/metabo12090859)
Supplement: Supplementary file 1 [file metabolites-12-00859-s001.zip › File S4 Clamp.csv]

ID	Condition	DHET14_15	DHET11_12	DHET8_9	DHET5_6	EET14_15	EET11_12	HETE20	HETE19	HETE15	HETE11	HETE8	HETE5
1	Basal	148,5	162,6	67,2	154,3	25,3	28,5	122,7	106,2	208,3	93,3	67,7	108,6
1	Hyperglycemia	117,4	99,6	63,2	137,4	21,6	23,5	87,3	115,6	175,9	73,9	54,7	74,8
1	Hyperinsulinemia	154,9	84,6	87,3	197,3	24,3	22,9	79,4	82,4	116,2	67,8	42,9	69,2
2	Basal	171,3	168,5	96,2	123,6	12,0	13,4	174,1	165,3	297,3	102,3	72,7	113,6
2	Hyperglycemia	185,0	143,0	181,4	228,6	12,4	14,0	123,9	155,0	176,1	51,4	29,3	43,3
2	Hyperinsulinemia	122,3	106,0	78,3	98,0	11,0	13,5	118,0	166,5	391,9	132,9	101,3	145,3
3	Basal	137,4	162,5	66,5	86,7	17,4	23,9	96,7	72,2	295,0	136,1	63,9	188,0
3	Hyperglycemia	209,0	197,6	62,4	70,0	15,3	15,2	86,8	50,4	105,8	33,5	25,7	79,4
3	Hyperinsulinemia	106,2	100,0	56,0	64,8	18,2	21,9	75,3	60,9	459,0	200,3	95,4	259,5
4	Basal	85,5	70,6	37,6	79,5	18,7	21,0	83,3	54,1	208,2	70,7	56,0	114,9
4	Hyperglycemia	48,4	51,4	29,7	70,8	19,6	19,1	43,2	58,0	104,0	51,3	26,3	59,6
4	Hyperinsulinemia	88,7	70,2	47,1	99,2	23,7	29,9	64,6	49,7	136,2	38,4	30,9	57,6
5	Basal	120,2	109,0	67,2	88,5	17,0	18,8	67,8	71,9	211,7	100,4	76,5	113,8
5	Hyperglycemia	143,9	120,3	66,3	91,5	15,3	16,6	53,7	55,7	142,0	61,6	45,2	66,3
5	Hyperinsulinemia	70,1	70,8	52,8	73,5	17,0	20,0	44,1	70,0	231,8	117,6	113,0	158,3
6	Basal	190,5	140,8	63,6	126,7	11,3	20,7	101,0	97,0	215,0	94,0	75,3	96,7
6	Hyperglycemia	138,5	110,7	50,1	101,1	11,7	19,2	74,6	112,7	166,0	72,8	63,2	74,3
6	Hyperinsulinemia	166,0	122,7	56,8	112,4	10,4	15,8	72,1	77,8	217,7	88,5	64,0	83,8
7	Basal	148,9	139,8	62,6	89,1	8,3	17,5	139,9	100,9	183,5	89,7	87,8	126,4
7	Hyperglycemia	137,4	126,0	44,7	75,7	8,0	15,5	102,4	145,2	179,8	90,6	92,8	117,8
7	Hyperinsulinemia	78,0	80,8	59,1	85,7	9,7	23,2	88,9	78,5	206,5	101,7	115,8	165,5
