# Supplementary material for: Determination of Lipoxygenase, CYP450, and Non-Enzymatic Metabolites of Arachidonic Acid in Essential Hypertension and Type 2 Diabetes
Source: Metabolites. 2022 Sep 13;12(9):859. doi: 10.3390/metabo12090859 (PMC9501142; doi:10.3390/metabo12090859)
Supplement: Supplementary file 1 [file metabolites-12-00859-s001.zip › File S5 R Code.txt]

library(RVAideMemoire)
library(rstatix)
library(corrplot)
library(igraph)
library(ggsci)
library(ggpubr)
library(nlme)
library(ggplot2)
library(emmeans)

Cal<-read.csv2("X:/XX/File S2 Calibration Curves.csv")
Cal[sapply(Cal, is.character)] <- lapply(Cal[sapply(Cal, is.character)],as.factor)
Cal$Seq<-as.factor(Cal$Seq)

DHET1415 <-Cal[which(Cal$Analyte=="14,15-DHET"),]
m1<-lme(Area_Ratio~Concentration*Matrix,random=~1|Seq,data=DHET1415)
emt = emtrends(m1, ~ Concentration* Matrix, var = "Concentration")
pairs(emt)

p1<-ggplot(DHET1415 , aes(x=Concentration, y=Area_Ratio,shape=Seq,color=Matrix,linetype=Seq)) + 
geom_point(size=3)+
geom_smooth(method=lm,se=FALSE,fullrange=TRUE)+
scale_linetype_manual(values=c("twodash", "dotted","solid"))+ 
scale_color_jco()+ # Jitter color palette
ggtitle("14,15-DHET") +
xlab("Concentration (pg/mL)") + 
ylab("Area ratio (Analyte/ISTD)")+
theme(
plot.title = element_text(size=18,face="bold"),
axis.title.x = element_text(size=18, face="bold"),
axis.title.y = element_text(size=18, face="bold"))+
annotate(geom="text",label="Plasma: y=0,00216 ± 0,00031 (CV=15%) R²=0.99±0.01",x=max(DHET1415$Concentration)/2,y=max(DHET1415$Area_Ratio),size=3.5,fontface=2)+
annotate(geom="text",label="PBS: y=0,00238 ± 0,00028 (CV=12%) R²=0.99±0.01",x=max(DHET1415$Concentration)/2,y=max(DHET1415$Area_Ratio)*0.95,size=3.5,fontface=2)+
annotate(geom="text",label="BSA: y=0,00209 ± 0,00037 (CV=18%) R²=0.99±0.01",x=max(DHET1415$Concentration)/2,y=max(DHET1415$Area_Ratio)*0.90,size=3.5,fontface=2)+
theme(panel.grid.minor = element_line(colour="gray90")) +
theme(panel.grid.major = element_line(colour="gray80")) +
theme(panel.background = element_blank()) +
theme(axis.line = element_line(colour = "black",size=2))+
theme(axis.text=element_text(size=18,face="bold"))+
theme(plot.title=element_text(hjust=0.5))

DHET1112 <-Cal[which(Cal$Analyte=="11,12-DHET"),]
m1<-lme(Area_Ratio~Concentration*Matrix,random=~1|Seq,data=DHET1112)
emt = emtrends(m1, ~ Concentration* Matrix, var = "Concentration")
pairs(emt)

p2<-ggplot(DHET1112 , aes(x=Concentration, y=Area_Ratio,shape=Seq,color=Matrix,linetype=Seq)) + 
geom_point(size=3)+
geom_smooth(method=lm,se=FALSE,fullrange=TRUE)+
scale_linetype_manual(values=c("twodash", "dotted","solid"))+ 
  scale_color_jco()+ # Jitter color palette
ggtitle("11,12-DHET") +
xlab("Concentration (pg/mL)") + 
ylab("Area ratio (Analyte/ISTD)")+
theme(
plot.title = element_text(size=18,face="bold"),
axis.title.x = element_text(size=18, face="bold"),
axis.title.y = element_text(size=18, face="bold"))+
annotate(geom="text",label="Plasma: y=0,00253 ± 0,00062 (CV=25%) R²=0.98±0.02",x=max(DHET1112$Concentration)/2,y=max(DHET1112$Area_Ratio),size=3.5,fontface=2)+
annotate(geom="text",label="PBS: y=0,00253 ± 0,00029 (CV=11%) R²=0.99±0.01",x=max(DHET1112$Concentration)/2,y=max(DHET1112$Area_Ratio)*0.95,size=3.5,fontface=2)+
annotate(geom="text",label="BSA: y=0,00194 ± 0,00026 (CV=14%) R²=0.99±0.01",x=max(DHET1112$Concentration)/2,y=max(DHET1112$Area_Ratio)*0.90,size=3.5,fontface=2)+
theme(panel.grid.minor = element_line(colour="gray90")) +
theme(panel.grid.major = element_line(colour="gray80")) +
theme(panel.background = element_blank()) +
theme(axis.line = element_line(colour = "black",size=2))+
theme(axis.text=element_text(size=18,face="bold"))+
theme(plot.title=element_text(hjust=0.5))

DHET89 <-Cal[which(Cal$Analyte=="8,9-DHET"),]
m1<-lme(Area_Ratio~Concentration*Matrix,random=~1|Seq,data=DHET89)
emt = emtrends(m1, ~ Concentration* Matrix, var = "Concentration")
pairs(emt)
p3<-ggplot(DHET89 , aes(x=Concentration, y=Area_Ratio,shape=Seq,color=Matrix,linetype=Seq)) + 
geom_point(size=3)+
geom_smooth(method=lm,se=FALSE,fullrange=TRUE)+
scale_linetype_manual(values=c("twodash", "dotted","solid"))+ 
  scale_color_jco()+ # Jitter color palette
ggtitle("8,9-DHET") +
xlab("Concentration (pg/mL)") + 
ylab("Area ratio (Analyte/ISTD)")+
theme(
plot.title = element_text(size=18,face="bold"),
axis.title.x = element_text(size=18, face="bold"),
axis.title.y = element_text(size=18, face="bold"))+
annotate(geom="text",label="Plasma: y=0,00081 ± 0,00013 (CV=16%) R²=0.99±0.01",x=max(DHET89$Concentration)/2,y=max(DHET89$Area_Ratio),size=3.5,fontface=2)+
annotate(geom="text",label="PBS: y=0,00077 ± 0,00009 (CV=12%) R²=0.99±0.01",x=max(DHET89$Concentration)/2,y=max(DHET89$Area_Ratio)*0.95,size=3.5,fontface=2)+
annotate(geom="text",label="BSA: y=0,00050 ± 0,00005 (CV=11%) R²=0.99±0.01",x=max(DHET89$Concentration)/2,y=max(DHET89$Area_Ratio)*0.90,size=3.5,fontface=2)+
theme(panel.grid.minor = element_line(colour="gray90")) +
theme(panel.grid.major = element_line(colour="gray80")) +
theme(panel.background = element_blank()) +
theme(axis.line = element_line(colour = "black",size=2))+
theme(axis.text=element_text(size=18,face="bold"))+
theme(plot.title=element_text(hjust=0.5))

DHET56 <-Cal[which(Cal$Analyte=="5,6-DHET"),]
m1<-lme(Area_Ratio~Concentration*Matrix,random=~1|Seq,data=DHET56)
emt = emtrends(m1, ~ Concentration* Matrix, var = "Concentration")
pairs(emt)

p4<-ggplot(DHET56 , aes(x=Concentration, y=Area_Ratio,shape=Seq,color=Matrix,linetype=Seq)) + 
geom_point(size=3)+
geom_smooth(method=lm,se=FALSE,fullrange=TRUE)+
scale_linetype_manual(values=c("twodash", "dotted","solid"))+ 
  scale_color_jco()+ # Jitter color palette
ggtitle("5,6-DHET") +
xlab("Concentration (pg/mL)") + 
ylab("Area ratio (Analyte/ISTD)")+
theme(
plot.title = element_text(size=18,face="bold"),
axis.title.x = element_text(size=18, face="bold"),
axis.title.y = element_text(size=18, face="bold"))+
annotate(geom="text",label="Plasma: y=0,00170 ± 0,00034 (CV=16%) R²=0.99±0.01",x=max(DHET56$Concentration)/2,y=max(DHET56$Area_Ratio),size=3.5,fontface=2)+
annotate(geom="text",label="PBS: y=0,00093 ± 0,00005 (CV=5%) R²=0.99±0.01",x=max(DHET56$Concentration)/2,y=max(DHET56$Area_Ratio)*0.95,size=3.5,fontface=2)+
annotate(geom="text",label="BSA: y=0,00062 ± 0,00008 (CV=13%) R²=0.99±0.01",x=max(DHET56$Concentration)/2,y=max(DHET56$Area_Ratio)*0.90,size=3.5,fontface=2)+
theme(panel.grid.minor = element_line(colour="gray90")) +
theme(panel.grid.major = element_line(colour="gray80")) +
theme(panel.background = element_blank()) +
theme(axis.line = element_line(colour = "black",size=2))+
theme(axis.text=element_text(size=18,face="bold"))+
theme(plot.title=element_text(hjust=0.5))

EET1415 <-Cal[which(Cal$Analyte=="14,15-EET"),]
m1<-lme(Area_Ratio~Concentration*Matrix,random=~1|Seq,data=EET1415)
emt = emtrends(m1, ~ Concentration* Matrix, var = "Concentration")
pairs(emt)

p5<-ggplot(EET1415 , aes(x=Concentration, y=Area_Ratio,shape=Seq,color=Matrix,linetype=Seq)) + 
geom_point(size=3)+
geom_smooth(method=lm,se=FALSE,fullrange=TRUE)+
scale_linetype_manual(values=c("twodash", "dotted","solid"))+ 
  scale_color_jco()+ # Jitter color palette
ggtitle("14,15-EET") +
xlab("Concentration (pg/mL)") + 
ylab("Area ratio (Analyte/ISTD)")+
theme(
plot.title = element_text(size=18,face="bold"),
axis.title.x = element_text(size=18, face="bold"),
axis.title.y = element_text(size=18, face="bold"))+
annotate(geom="text",label="Plasma: y=0,0186 ± 0,0018 (CV=9%) R²=0.99±0.01",x=max(EET1415$Concentration)/2,y=max(EET1415$Area_Ratio),size=3.5,fontface=2)+
annotate(geom="text",label="PBS: y=0,0167 ± 0,0027 (CV=16%) R²=0.99±0.01",x =max(EET1415$Concentration)/2,y=max(EET1415$Area_Ratio)*0.95,size=3.5,fontface=2)+
annotate(geom="text",label="BSA: y=0,0130 ± 0,0008 (CV=6%) R²=0.99±0.01", x=max(EET1415$Concentration)/2,y=max(EET1415$Area_Ratio)*0.90,size=3.5,fontface=2)+
theme(panel.grid.minor = element_line(colour="gray90")) +
theme(panel.grid.major = element_line(colour="gray80")) +
theme(panel.background = element_blank()) +
theme(axis.line = element_line(colour = "black",size=2))+
theme(axis.text=element_text(size=18,face="bold"))+
theme(plot.title=element_text(hjust=0.5))

EET1112 <-Cal[which(Cal$Analyte=="11,12-EET"),]
m1<-lme(Area_Ratio~Concentration*Matrix,random=~1|Seq,data=EET1112)
emt = emtrends(m1, ~ Concentration* Matrix, var = "Concentration")
pairs(emt)

p6<-ggplot(EET1112 , aes(x=Concentration, y=Area_Ratio,shape=Seq,color=Matrix,linetype=Seq)) + 
geom_point(size=3)+
geom_smooth(method=lm,se=FALSE,fullrange=TRUE)+
scale_linetype_manual(values=c("twodash", "dotted","solid"))+ 
  scale_color_jco()+ # Jitter color palette
ggtitle("11,12-EET") +
xlab("Concentration (pg/mL)") + 
ylab("Area ratio (Analyte/ISTD)")+
theme(
plot.title = element_text(size=18,face="bold"),
axis.title.x = element_text(size=18, face="bold"),
axis.title.y = element_text(size=18, face="bold"))+
annotate(geom="text",label="Plasma: y=0,00044 ± 0,00017 (CV=37%) R²=0.98±0.03",x=max(EET1112$Concentration)/2,y=max(EET1112$Area_Ratio),size=3.5,fontface=2)+
annotate(geom="text",label="PBS: y=0,00110 ± 0,00015 (CV=14%) R²=0.99±0.01",x=max(EET1112$Concentration)/2,y=max(EET1112$Area_Ratio)*0.95,size=3.5,fontface=2)+
annotate(geom="text",label="BSA: y=0,00088 ± 0,00009 (CV=11%) R²=0.99±0.01",x=max(EET1112$Concentration)/2,y=max(EET1112$Area_Ratio)*0.90,size=3.5,fontface=2)+
theme(panel.grid.minor = element_line(colour="gray90")) +
theme(panel.grid.major = element_line(colour="gray80")) +
theme(panel.background = element_blank()) +
theme(axis.line = element_line(colour = "black",size=2))+
theme(axis.text=element_text(size=18,face="bold"))+
theme(plot.title=element_text(hjust=0.5))

EET89 <-Cal[which(Cal$Analyte=="8,9-EET"),]
m1<-lme(Area_Ratio~Concentration*Matrix,random=~1|Seq,data=EET89)
emt = emtrends(m1, ~ Concentration* Matrix, var = "Concentration")
pairs(emt)

p7<-ggplot(EET89 , aes(x=Concentration, y=Area_Ratio,shape=Seq,color=Matrix,linetype=Seq)) + 
geom_point(size=3)+
geom_smooth(method=lm,se=FALSE,fullrange=TRUE)+
scale_linetype_manual(values=c("twodash", "dotted","solid"))+ 
  scale_color_jco()+ # Jitter color palette
ggtitle("8,9-EET") +
xlab("Concentration (pg/mL)") + 
ylab("Area ratio (Analyte/ISTD)")+
theme(
plot.title = element_text(size=18,face="bold"),
axis.title.x = element_text(size=18, face="bold"),
axis.title.y = element_text(size=18, face="bold"))+
annotate(geom="text",label="Plasma: y=0,00035 ± 0,00025 (CV=70%) R²=0.99±0.01",x=max(EET89$Concentration)/2,y=max(EET89$Area_Ratio)*2,size=3.5,fontface=2)+
annotate(geom="text",label="PBS: y=0,00133 ± 0,00026 (CV=20%) R²=0.99±0.01",x=max(EET89$Concentration)/2,y=max(EET89$Area_Ratio)*0.95*2,size=3.5,fontface=2)+
annotate(geom="text",label="BSA: y=0,0007 ± 0,00017 (CV=24%) R²=0.99±0.01",x=max(EET89$Concentration)/2,y=max(EET89$Area_Ratio)*0.90*2,size=3.5,fontface=2)+
theme(panel.grid.minor = element_line(colour="gray90")) +
theme(panel.grid.major = element_line(colour="gray80")) +
theme(panel.background = element_blank()) +
theme(axis.line = element_line(colour = "black",size=2))+
theme(axis.text=element_text(size=18,face="bold"))+
theme(plot.title=element_text(hjust=0.5))

HETE20 <-Cal[which(Cal$Analyte=="20-HETE"),]
m1<-lme(Area_Ratio~Concentration*Matrix,random=~1|Seq,data=HETE20)
emt = emtrends(m1, ~ Concentration* Matrix, var = "Concentration")
pairs(emt)

p8<-ggplot(HETE20, aes(x=Concentration, y=Area_Ratio,shape=Seq,color=Matrix,linetype=Seq)) + 
geom_point(size=3)+
geom_smooth(method=lm,se=FALSE,fullrange=TRUE)+
scale_linetype_manual(values=c("twodash", "dotted","solid"))+ 
  scale_color_jco()+ # Jitter color palette
ggtitle("20-HETE") +
xlab("Concentration (pg/mL)") + 
ylab("Area ratio (Analyte/ISTD)")+
theme(
plot.title = element_text(size=18,face="bold"),
axis.title.x = element_text(size=18, face="bold"),
axis.title.y = element_text(size=18, face="bold"))+
annotate(geom="text",label="Plasma: y=0,00043 ± 0,00003 (CV=7%) R²=0.98±0.02",x=max(HETE20$Concentration)/2,y=max(HETE20$Area_Ratio),size=3.5,fontface=2)+
annotate(geom="text",label="PBS: y=0,00061 ± 0,00008 (CV=13%) R²=0.99±0.01",x=max(HETE20$Concentration)/2,y=max(HETE20$Area_Ratio)*0.95,size=3.5,fontface=2)+
annotate(geom="text",label="BSA: y=0,00054 ± 0,00008 (CV=16%) R²=0.99±0.01",x=max(HETE20$Concentration)/2,y=max(HETE20$Area_Ratio)*0.90,size=3.5,fontface=2)+
theme(panel.grid.minor = element_line(colour="gray90")) +
theme(panel.grid.major = element_line(colour="gray80")) +
theme(panel.background = element_blank()) +
theme(axis.line = element_line(colour = "black",size=2))+
theme(axis.text=element_text(size=18,face="bold"))+
theme(plot.title=element_text(hjust=0.5))

HETE19 <-Cal[which(Cal$Analyte=="19-HETE"),]
m1<-lme(Area_Ratio~Concentration*Matrix,random=~1|Seq,data=HETE19)
emt = emtrends(m1, ~ Concentration* Matrix, var = "Concentration")
pairs(emt)

p9<-ggplot(HETE19, aes(x=Concentration, y=Area_Ratio,shape=Seq,color=Matrix,linetype=Seq)) + 
geom_point(size=3)+
geom_smooth(method=lm,se=FALSE,fullrange=TRUE)+
scale_linetype_manual(values=c("twodash", "dotted","solid"))+ 
  scale_color_jco()+ # Jitter color palette
ggtitle("19-HETE") +
xlab("Concentration (pg/mL)") + 
ylab("Area ratio (Analyte/ISTD)")+
theme(
plot.title = element_text(size=18,face="bold"),
axis.title.x = element_text(size=18, face="bold"),
axis.title.y = element_text(size=18, face="bold"))+
annotate(geom="text",label="Plasma: y=0,00051 ± 0,00008 (CV=15%) R²=0.99±0.01",x=max(HETE19$Concentration)/2,y=max(HETE19$Area_Ratio),size=3.5,fontface=2)+
annotate(geom="text",label="PBS: y=0,00065 ± 0,00013 (CV=19%) R²=0.99±0.01",x=max(HETE19$Concentration)/2,y=max(HETE19$Area_Ratio)*0.95,size=3.5,fontface=2)+
annotate(geom="text",label="BSA: y=0,00059 ± 0,00011 (CV=19%) R²=0.99±0.01",x=max(HETE19$Concentration)/2,y=max(HETE19$Area_Ratio)*0.90,size=3.5,fontface=2)+
theme(panel.grid.minor = element_line(colour="gray90")) +
theme(panel.grid.major = element_line(colour="gray80")) +
theme(panel.background = element_blank()) +
theme(axis.line = element_line(colour = "black",size=2))+
theme(axis.text=element_text(size=18,face="bold"))+
theme(plot.title=element_text(hjust=0.5))

HETE15 <-Cal[which(Cal$Analyte=="15-HETE"),]
m1<-lme(Area_Ratio~Concentration*Matrix,random=~1|Seq,data=HETE15)
emt = emtrends(m1, ~ Concentration* Matrix, var = "Concentration")
pairs(emt)

p10<-ggplot(HETE15, aes(x=Concentration, y=Area_Ratio,shape=Seq,color=Matrix,linetype=Seq)) + 
geom_point(size=3)+
geom_smooth(method=lm,se=FALSE,fullrange=TRUE)+
scale_linetype_manual(values=c("twodash", "dotted","solid"))+ 
  scale_color_jco()+ # Jitter color palette
ggtitle("15-HETE") +
xlab("Concentration (pg/mL)") + 
ylab("Area ratio (Analyte/ISTD)")+
theme(
plot.title = element_text(size=18,face="bold"),
axis.title.x = element_text(size=18, face="bold"),
axis.title.y = element_text(size=18, face="bold"))+
annotate(geom="text",label="Plasma: y=0,00220 ± 0,00024 (CV=11%) R²=0.98±0.01",x=max(HETE15$Concentration)/2,y=max(HETE15$Area_Ratio),size=3.5,fontface=2)+
annotate(geom="text",label="PBS: y=0,00266 ± 0,00035 (CV=13%) R²=0.98±0.02",x=max(HETE15$Concentration)/2,y=max(HETE15$Area_Ratio)*0.95,size=3.5,fontface=2)+
annotate(geom="text",label="BSA: y=0,00242 ± 0,00050 (CV=21%) R²=0.96±0.03",x=max(HETE15$Concentration)/2,y=max(HETE15$Area_Ratio)*0.90,size=3.5,fontface=2)+
theme(panel.grid.minor = element_line(colour="gray90")) +
theme(panel.grid.major = element_line(colour="gray80")) +
theme(panel.background = element_blank()) +
theme(axis.line = element_line(colour = "black",size=2))+
theme(axis.text=element_text(size=18,face="bold"))+
theme(plot.title=element_text(hjust=0.5))

HETE12 <-Cal[which(Cal$Analyte=="12-HETE"),]
m1<-lme(Area_Ratio~Concentration*Matrix,random=~1|Seq,data=HETE12)
emt = emtrends(m1, ~ Concentration* Matrix, var = "Concentration")
pairs(emt)

p11<-ggplot(HETE12, aes(x=Concentration, y=Area_Ratio,shape=Seq,color=Matrix,linetype=Seq)) + 
geom_point(size=3)+
geom_smooth(method=lm,se=FALSE,fullrange=TRUE)+
scale_linetype_manual(values=c("twodash", "dotted","solid"))+ 
  scale_color_jco()+ # Jitter color palette
ggtitle("12-HETE") +
xlab("Concentration (pg/mL)") + 
ylab("Area ratio (Analyte/ISTD)")+
theme(
plot.title = element_text(size=18,face="bold"),
axis.title.x = element_text(size=18, face="bold"),
axis.title.y = element_text(size=18, face="bold"))+
annotate(geom="text",label="Plasma: y=0,00246 ± 0,00077 (CV=31%) R²=0.92±0.11",x=max(HETE12$Concentration)/2,y=max(HETE12$Area_Ratio),size=3.5,fontface=2)+
annotate(geom="text",label="PBS: y=0,00307 ± 0,00048 (CV=16%) R²=0.98±0.01",x=max(HETE12$Concentration)/2,y=max(HETE12$Area_Ratio)*0.95,size=3.5,fontface=2)+
annotate(geom="text",label="BSA: y=0,00314 ± 0,00062 (CV=20%) R²=0.96±0.02",x=max(HETE12$Concentration)/2,y=max(HETE12$Area_Ratio)*0.90,size=3.5,fontface=2)+
theme(panel.grid.minor = element_line(colour="gray90")) +
theme(panel.grid.major = element_line(colour="gray80")) +
theme(panel.background = element_blank()) +
theme(axis.line = element_line(colour = "black",size=2))+
theme(axis.text=element_text(size=18,face="bold"))+
theme(plot.title=element_text(hjust=0.5))

HETE11 <-Cal[which(Cal$Analyte=="11-HETE"),]
m1<-lme(Area_Ratio~Concentration*Matrix,random=~1|Seq,data=HETE11)
emt = emtrends(m1, ~ Concentration* Matrix, var = "Concentration")
pairs(emt)

p12<-ggplot(HETE11, aes(x=Concentration, y=Area_Ratio,shape=Seq,color=Matrix,linetype=Seq)) + 
geom_point(size=3)+
geom_smooth(method=lm,se=FALSE,fullrange=TRUE)+
scale_linetype_manual(values=c("twodash", "dotted","solid"))+ 
  scale_color_jco()+ # Jitter color palette
ggtitle("11-HETE") +
xlab("Concentration (pg/mL)") + 
ylab("Area ratio (Analyte/ISTD)")+
theme(
plot.title = element_text(size=18,face="bold"),
axis.title.x = element_text(size=18, face="bold"),
axis.title.y = element_text(size=18, face="bold"))+
annotate(geom="text",label="Plasma: y=0,00858 ± 0,00092 (CV=11%) R²=0.98±0.02",x=max(HETE11$Concentration)/2,y=max(HETE11$Area_Ratio),size=3.5,fontface=2)+
annotate(geom="text",label="PBS: y=0,00996 ± 0,00164 (CV=17%) R²=0.98±0.02",x=max(HETE11$Concentration)/2,y=max(HETE11$Area_Ratio)*0.95,size=3.5,fontface=2)+
annotate(geom="text",label="BSA: y=0,00987 ± 0,00200 (CV=20%) R²=0.96±0.02",x=max(HETE11$Concentration)/2,y=max(HETE11$Area_Ratio)*0.90,size=3.5,fontface=2)+
theme(panel.grid.minor = element_line(colour="gray90")) +
theme(panel.grid.major = element_line(colour="gray80")) +
theme(panel.background = element_blank()) +
theme(axis.line = element_line(colour = "black",size=2))+
theme(axis.text=element_text(size=18,face="bold"))+
theme(plot.title=element_text(hjust=0.5))

HETE8 <-Cal[which(Cal$Analyte=="8-HETE"),]
m1<-lme(Area_Ratio~Concentration*Matrix,random=~1|Seq,data=HETE8)
emt = emtrends(m1, ~ Concentration* Matrix, var = "Concentration")
pairs(emt)

p13<-ggplot(HETE8, aes(x=Concentration, y=Area_Ratio,shape=Seq,color=Matrix,linetype=Seq)) + 
geom_point(size=3)+
geom_smooth(method=lm,se=FALSE,fullrange=TRUE)+
scale_linetype_manual(values=c("twodash", "dotted","solid"))+ 
  scale_color_jco()+ # Jitter color palette
ggtitle("8-HETE") +
xlab("Concentration (pg/mL)") + 
ylab("Area ratio (Analyte/ISTD)")+
theme(
plot.title = element_text(size=18,face="bold"),
axis.title.x = element_text(size=18, face="bold"),
axis.title.y = element_text(size=18, face="bold"))+
annotate(geom="text",label="Plasma: y=0,00171 ± 0,00012 (CV=7%) R²=0.99±0.01",x=max(HETE8$Concentration)/2,y=max(HETE8$Area_Ratio),size=3.5,fontface=2)+
annotate(geom="text",label="PBS: y=0,00208 ± 0,00012 (CV=6%) R²=0.99±0.01",x=max(HETE8$Concentration)/2,y=max(HETE8$Area_Ratio)*0.95,size=3.5,fontface=2)+
annotate(geom="text",label="BSA: y=0,00174 ± 0,00002 (CV=1%) R²=0.99±0.01",x=max(HETE8$Concentration)/2,y=max(HETE8$Area_Ratio)*0.90,size=3.5,fontface=2)+
theme(panel.grid.minor = element_line(colour="gray90")) +
theme(panel.grid.major = element_line(colour="gray80")) +
theme(panel.background = element_blank()) +
theme(axis.line = element_line(colour = "black",size=2))+
theme(axis.text=element_text(size=18,face="bold"))+
theme(plot.title=element_text(hjust=0.5))

HETE5 <-Cal[which(Cal$Analyte=="5-HETE"),]
m1<-lme(Area_Ratio~Concentration*Matrix,random=~1|Seq,data=HETE5)
emt = emtrends(m1, ~ Concentration* Matrix, var = "Concentration")
pairs(emt)

p14<-ggplot(HETE5, aes(x=Concentration, y=Area_Ratio,shape=Seq,color=Matrix,linetype=Seq)) + 
geom_point(size=3)+
geom_smooth(method=lm,se=FALSE,fullrange=TRUE)+
scale_linetype_manual(values=c("twodash", "dotted","solid"))+ 
  scale_color_jco()+ # Jitter color palette
ggtitle("5-HETE") +
xlab("Concentration (pg/mL)") + 
ylab("Area ratio (Analyte/ISTD)")+
theme(
plot.title = element_text(size=18,face="bold"),
axis.title.x = element_text(size=18, face="bold"),
axis.title.y = element_text(size=18, face="bold"))+
annotate(geom="text",label="Plasma: y=0,00155 ± 0,00035 (CV=23%) R²=0.97±0.03",x=max(HETE5$Concentration)/2,y=max(HETE5$Area_Ratio),size=3.5,fontface=2)+
annotate(geom="text",label="PBS: y=0,00227 ± 0,00036 (CV=16%) R²=0.99±0.01",x=max(HETE5$Concentration)/2,y=max(HETE5$Area_Ratio)*0.95,size=3.5,fontface=2)+
annotate(geom="text",label="BSA: y=0,00183 ± 0,00006 (CV=3%) R²=0.99±0.01",x=max(HETE5$Concentration)/2,y=max(HETE5$Area_Ratio)*0.90,size=3.5,fontface=2)+
theme(panel.grid.minor = element_line(colour="gray90")) +
theme(panel.grid.major = element_line(colour="gray80")) +
theme(panel.background = element_blank()) +
theme(axis.line = element_line(colour = "black",size=2))+
theme(axis.text=element_text(size=18,face="bold"))+
theme(plot.title=element_text(hjust=0.5))+
theme(legend.title = element_text(size = 32),legend.text = element_text(size = 32))


leg<-as_ggplot(get_legend(p14, position = NULL))

setwd("X:/XX/")
png(file = "CalCurves.png", width = 30, height = 18, units = 'in',res=600)
ggarrange(p1,p2,p3,p4,p5,p6,p7,p8,p9,p10,p11,p12,p13,p14,leg,ncol=5,nrow=3,labels = NULL,legend="none",common.legend=TRUE,font.label = list(size = 18, face = "bold"))
dev.off()


DF<-read.csv2("C:/Users/thomas.duflot/Desktop/Metabolite Revision/R1/File S3 Clinical Study.csv")
DF [sapply(DF , is.character)] <- lapply(DF [sapply(DF , is.character)],as.factor)

BasalCTRL<-DF[which(DF$Group=="Control"),]
summary(BasalCTRL)
BasalHTN<-DF[which(DF$Group=="HTN"),]
summary(BasalHTN)
BasalT2D<-DF[which(DF$Group=="T2D"),]
summary(BasalT2D)
BasalHTNT2D<-DF[which(DF$Group=="HTN + T2D"),]
summary(BasalHTNT2D)

summary(aov(Age~Group,DF))
fisher.test(xtabs(~Group+Sex,DF,na.action=na.omit))
summary(aov(BMI~Group,DF))
TukeyHSD(aov(BMI~Group,DF), conf.level=.95)
fisher.test(xtabs(~Group+Smoke,DF,na.action=na.omit))
row_wise_fisher_test(xtabs(~Smoke+Group,DF,na.action=na.omit))
summary(aov(SBP~Group,DF))
TukeyHSD(aov(SBP~Group,DF), conf.level=.95)
summary(aov(DBP~Group,DF))
summary(aov(MBP~Group,DF))
summary(aov(HR~Group,DF))
summary(aov(LDL~Group,DF))
TukeyHSD(aov(LDL~Group,DF), conf.level=.95)
summary(aov(HDL~Group,DF))
summary(aov(TG~Group,DF))
summary(aov(GLY~Group,DF))
TukeyHSD(aov(GLY~Group,DF), conf.level=.95)
summary(aov(INSULINEMIA~Group,DF))
TukeyHSD(aov(INSULINEMIA~Group,DF), conf.level=.95)
summary(aov(Hb1Ac~Group,DF))
summary(aov(Creatinine~Group,DF))
fisher.test(xtabs(~Group+Statines,DF,na.action=na.omit))
fisher.multcomp(xtabs(~Statines+Group,DF,na.action=na.omit))
fisher.test(xtabs(~Group+ACEi,DF,na.action=na.omit))
fisher.multcomp(xtabs(~ACEi+Group,DF,na.action=na.omit))
fisher.test(xtabs(~Group+CCB,DF,na.action=na.omit))
fisher.multcomp(xtabs(~CCB+Group,DF,na.action=na.omit))
fisher.test(xtabs(~Group+Betablokers,DF,na.action=na.omit))
fisher.test(xtabs(~Group+Diuretics,DF,na.action=na.omit))
fisher.multcomp(xtabs(~Diuretics+Group,DF,na.action=na.omit))
fisher.test(xtabs(~Group+Metformine,DF,na.action=na.omit))
fisher.test(xtabs(~Group+Sulfamides,DF,na.action=na.omit))
fisher.test(xtabs(~Group+DPP4i,DF,na.action=na.omit))

CTRL<-DF[which(DF$Group=="Control"),]
HTN<-DF[which(DF$HTN=="Yes"),]
T2D<-DF[which(DF$Diabetes=="Yes"),]

summary(CTRL)
summary(HTN)
summary(T2D)
summary(lm(DHET14_15~HTN+Diabetes,DF))
summary(lm(DHET11_12~HTN+Diabetes,DF))
summary(lm(DHET8_9~HTN+Diabetes,DF))
summary(lm(DHET5_6~HTN+Diabetes,DF))
summary(lm(EET14_15~HTN+Diabetes,DF))
summary(lm(EET11_12~HTN+Diabetes,DF))
summary(lm(HETE20~HTN+Diabetes,DF))
summary(lm(HETE19~HTN+Diabetes,DF))
summary(lm(HETE15~HTN+Diabetes,DF))
summary(lm(HETE11~HTN+Diabetes,DF))
summary(lm(HETE8~HTN+Diabetes,DF))
summary(lm(HETE5~HTN+Diabetes,DF))


mod1<-lm(HETE20~SBP,DF)
summary(mod1)
mod1<-lm(HETE20~Age,DF)
summary(mod1)
mod1<-lm(HETE20~BMI,DF)
summary(mod1)
mod1<-lm(HETE20~Sex,DF)
summary(mod1)
mod1<-lm(HETE20~GLY,DF)
summary(mod1)

mod1<-lm(HETE19~SBP,DF)
summary(mod1)
mod1<-lm(HETE19~Age,DF)
summary(mod1)
mod1<-lm(HETE19~BMI,DF)
summary(mod1)
mod1<-lm(HETE19~Sex,DF)
summary(mod1)
mod1<-lm(HETE19~GLY,DF)
summary(mod1)

mod1<-lm(HETE15~SBP,DF)
summary(mod1)
mod1<-lm(HETE15~Age,DF)
summary(mod1)
mod1<-lm(HETE15~BMI,DF)
summary(mod1)
mod1<-lm(HETE15~Sex,DF)
summary(mod1)
mod1<-lm(HETE15~GLY,DF)
summary(mod1)


mod1<-lm(HETE8~SBP,DF)
summary(mod1)
mod1<-lm(HETE8~Age,DF)
summary(mod1)
mod1<-lm(HETE8~BMI,DF)
summary(mod1)
mod1<-lm(HETE8~Sex,DF)
summary(mod1)
mod1<-lm(HETE8~GLY,DF)
summary(mod1)

Sex<-DF$Sex


DFHETE<-DF[,c(5,6,42,43,44,46)]
colnames(DFHETE)<-c("Hypertension","Sex","20-HETE","19-HETE","15-HETE","8-HETE")
HETE_long <- melt(DFHETE) 
fig2 <- ggplot(HETE_long, aes(x = variable, y = value))+
geom_boxplot(
  aes(fill = Hypertension), alpha = 0.5,outlier.shape=NA) +xlab("")+ylab("Concentration (pg/mL)")+
  geom_jitter(size=2,    position = position_dodge(0.75),
    aes(fill = Hypertension, color = Hypertension,shape=Sex), trim = FALSE,
    binaxis='y', stackdir='center', dotsize = 0.3
  ) + 
scale_fill_jco()+ # Boxplot fill color
scale_color_jco()+
geom_segment(aes(x = 0.8, y = 275, xend = 1.2, yend = 275),size=2)+
geom_segment(aes(x = 1.8, y = 340, xend = 2.2, yend = 340),size=2)+
geom_segment(aes(x = 2.8, y = 740, xend = 3.2, yend = 740),size=2)+
geom_segment(aes(x = 3.8, y = 340, xend = 4.2, yend = 340),size=2)+
theme(
axis.title.x = element_text(size=18, face="bold"),
axis.title.y = element_text(size=18, face="bold"))+
theme(panel.grid.minor = element_line(colour="gray90")) +
theme(panel.grid.major = element_line(colour="gray80")) +
theme(panel.background = element_blank()) +
theme(axis.line = element_line(colour = "black",size=2))+
theme(axis.text=element_text(size=18,face="bold"))+  
theme(legend.title = element_text(size = 24),legend.text = element_text(size = 24))+
annotate(geom="text",label="**",x=1,y=285,size=8,fontface=2)+
annotate(geom="text",label="##",x=1,y=320,size=4,fontface=2)+
annotate(geom="text",label="*",x=2,y=350,size=8,fontface=2)+
annotate(geom="text",label="##",x=2,y=385,size=4,fontface=2)+
annotate(geom="text",label="*",x=3,y=750,size=8,fontface=2)+
annotate(geom="text",label="*",x=4,y=350,size=8,fontface=2)+
annotate(geom="text",label="#",x=4,y=385,size=4,fontface=2)

setwd("X:/XX/")
png(file = "Figure 2.png", width = 12, height = 6, units = 'in',res=600)
fig2
dev.off()

M<-cor(CTRL[,c(35:40,42:47)],use="complete.obs")
N<-cor(HTN[,c(35:40,42:47)],use="complete.obs")
O<-cor(T2D[,c(35:40,42:47)],use="complete.obs")

cor.mtest <- function(mat, ...) {
    mat <- as.matrix(mat)
    n <- ncol(mat)
    p.mat<- matrix(NA, n, n)
    diag(p.mat) <- 0
    for (i in 1:(n - 1)) {
        for (j in (i + 1):n) {
            tmp <- cor.test(mat[, i], mat[, j], ...)
            p.mat[i, j] <- p.mat[j, i] <- tmp$p.value
        }
    }
  colnames(p.mat) <- rownames(p.mat) <- colnames(mat)
  p.mat
}

p.mat <- cor.mtest(M)
p.mat2 <- cor.mtest(N)
p.mat3 <- cor.mtest(O)


colnames(M)<-c("14,15-DHET","11,12-DHET","8,9-DHET","5,6-DHET","14,15-EET","11,12-EET","20-HETE",
"19-HETE","15-HETE","11-HETE","8-HETE","5-HETE")
colnames(N)<-colnames(O)<-colnames(M)
rownames(M)<-rownames(N)<-rownames(O)<-colnames(M)

col <- colorRampPalette(c("#BB4444", "#EE9988", "#FFFFFF", "#77AADD", "#4477AA"))

M[M<0.5] <- 0
M[p.mat>0.05]<-0

N[N<0.5] <- 0
N[p.mat2>0.05]<-0

O[O<0.5] <- 0
O[p.mat3>0.05]<-0


network <- graph_from_adjacency_matrix(M, weighted=TRUE, mode="undirected", diag=F)
l <- layout_with_fr(network)
l <- norm_coords(l, ymin=-1, ymax=1, xmin=-1, xmax=1)
V(network)$media.type<-as.factor(c("DHET","DHET","DHET","DHET","EET","EET","HETE","HETE","HETE","HETE","HETE","HETE"))
colrs <- c("gray50", "tomato", "gold")
V(network)$color <- colrs[V(network)$media.type]
deg <- degree(network, mode="all")
V(network)$size <- deg*4
data = (E(network)$weight- min(E(network)$weight))/(max(E(network)$weight)-min(E(network)$weight))
scaled_data = (data*10+1)
E(network)$width <- scaled_data
E(network)$arrow.size <- 2
edge.start <- ends(network, es=E(network), names=F)[,1]
edge.col <- V(network)$color[edge.start]
networkCTRL<-network

network <- graph_from_adjacency_matrix(N, weighted=TRUE, mode="undirected", diag=F)
V(network)$media.type<-as.factor(c("DHET","DHET","DHET","DHET","EET","EET","HETE","HETE","HETE","HETE","HETE","HETE"))
colrs <- c("gray50", "tomato", "gold")
V(network)$color <- colrs[V(network)$media.type]
deg <- degree(network, mode="all")
V(network)$size <- deg*4
data = (E(network)$weight- min(E(network)$weight))/(max(E(network)$weight)-min(E(network)$weight))
scaled_data = (data*10+1)
E(network)$width <- scaled_data
E(network)$arrow.size <- 2
edge.start <- ends(network, es=E(network), names=F)[,1]
edge.col <- V(network)$color[edge.start]
networkHTN<-network


network <- graph_from_adjacency_matrix(O, weighted=TRUE, mode="undirected", diag=F)
V(network)$media.type<-as.factor(c("DHET","DHET","DHET","DHET","EET","EET","HETE","HETE","HETE","HETE","HETE","HETE"))
colrs <- c("gray50", "tomato", "gold")
V(network)$color <- colrs[V(network)$media.type]
deg <- degree(network, mode="all")
V(network)$size <- deg*4
data = (E(network)$weight- min(E(network)$weight))/(max(E(network)$weight)-min(E(network)$weight))
scaled_data = (data*10+1)
E(network)$width <- scaled_data
E(network)$arrow.size <- 2
edge.start <- ends(network, es=E(network), names=F)[,1]
edge.col <- V(network)$color[edge.start]
networkT2D<-network
plot(networkT2D,rescale=F,layout=l*0.8,main="Diabetes",cex.main=3,
    vertex.shape=c("circle"),             # One of “none”, “circle”, “square”, “csquare”, “rectangle” “crectangle”, “vrectangle”, “pie”, “raster”, or “sphere”
    vertex.label.cex=c(1.2),  
    vertex.label.color="black", 
    vertex.label.dist=0,                     # Size of the node (default is 15)
    edge.curved=0,
)


add_label <- function(xfrac, yfrac, label, pos = 4, ...) {
  u <- par("usr")
  x <- u[1] + xfrac * (u[2] - u[1])
  y <- u[4] - yfrac * (u[4] - u[3])
  text(x, y, label,cex=2, pos = pos, ...)
}

labels <- c("A", "B","C","D")
png(file = "Figure 3.png", width = 10, height = 15, units = 'in',res=600)
par(mfrow = c(2, 2))
par(mar=c(0,0,0,0))
for(i in 1:6) {
plot(networkCTRL,rescale=T,layout=l,main="",cex=10,
    vertex.shape=c("circle"),             # One of “none”, “circle”, “square”, “csquare”, “rectangle” “crectangle”, “vrectangle”, “pie”, “raster”, or “sphere”
    vertex.label.cex=c(1.2),  
    vertex.label.color="black", 
    vertex.label.dist=0,                     # Size of the node (default is 15)
    edge.curved=0,
)
add_label(0.02, 0.07, labels[1])
corrplot(M, title="",method="number",col=col(200),p.mat = p.mat, sig.level = 0.05,insig = "blank",tl.col="black", tl.srt=90)
add_label(0.02, 0.07, labels[2])

plot(networkHTN,rescale=T,layout=l*1,main="",cex.main=5,
    vertex.shape=c("circle"),             # One of “none”, “circle”, “square”, “csquare”, “rectangle” “crectangle”, “vrectangle”, “pie”, “raster”, or “sphere”
    vertex.label.cex=c(1.2),  
    vertex.label.color="black", 
    vertex.label.dist=0,                     # Size of the node (default is 15)
    edge.curved=0,
)
add_label(0.02, 0.07, labels[3])
corrplot(N,title="", method="number",col=col(200),p.mat = p.mat2, sig.level = 0.05,insig = "blank",tl.col="black", tl.srt=90)
add_label(0.02, 0.07, labels[4])
}
dev.off()


Clamp<-read.csv2("X:/XX/File S4 Clamp.csv")
Clamp[sapply(Clamp, is.character)] <- lapply(Clamp[sapply(Clamp, is.character)],as.factor)
Clamp$ID<-as.factor(Clamp$ID)

colnames(Clamp)<-c("ID","Group","Condition","14,15-DHET","11,12-DHET","8,9-DHET","5,6-DHET","14,15-EET","11,12-EET","20-HETE","19-HETE","15-HETE",
"11-HETE","8-HETE","5-HETE")

Clamp2<-Clamp[which(Clamp$Condition!="Basal"),]

Clamp_long <- melt(Clamp2[,3:15],id="Condition") 
Clamp_long$ID<-as.factor(rownames(Clamp_long))


Hypergly<-Clamp[which(Clamp$Group!="Hyperinsulinemia"),]
Hypergly2<-Hypergly[which(Hypergly$Condition!="Basal"),]
Hypergly2 %>% summarise_if(is.numeric, sd)
t.test(Hypergly[,4]~ Condition,
       data=Hypergly,
       paired=TRUE,
       conf.level=0.95)
t.test(Hypergly[,5]~ Condition,
       data=Hypergly,
       paired=TRUE,
       conf.level=0.95)
t.test(Hypergly[,6]~ Condition,
       data=Hypergly,
       paired=TRUE,
       conf.level=0.95)
t.test(Hypergly[,7]~ Condition,
       data=Hypergly,
       paired=TRUE,
       conf.level=0.95)
t.test(Hypergly[,8]~ Condition,
       data=Hypergly,
       paired=TRUE,
       conf.level=0.95)
t.test(Hypergly[,9]~ Condition,
       data=Hypergly,
       paired=TRUE,
       conf.level=0.95)
t.test(Hypergly[,10]~ Condition,
       data=Hypergly,
       paired=TRUE,
       conf.level=0.95)
t.test(Hypergly[,11]~ Condition,
       data=Hypergly,
       paired=TRUE,
       conf.level=0.95)
t.test(Hypergly[,12]~ Condition,
       data=Hypergly,
       paired=TRUE,
       conf.level=0.95)
t.test(Hypergly[,13]~ Condition,
       data=Hypergly,
       paired=TRUE,
       conf.level=0.95)
t.test(Hypergly[,14]~ Condition,
       data=Hypergly,
       paired=TRUE,
       conf.level=0.95)
t.test(Hypergly[,15]~ Condition,
       data=Hypergly,
       paired=TRUE,
       conf.level=0.95)

Hyperinsu<-Clamp[which(Clamp$Group!="Hyperglycemia"),]
Hyperinsu2<-Hyperinsu[which(Hyperinsu$Condition!="Basal"),]
Hyperinsu2%>% summarise_if(is.numeric, sd)

t.test(Hyperinsu[,4]~ Condition,
       data=Hyperinsu,
       paired=TRUE,
       conf.level=0.95)
t.test(Hyperinsu[,5]~ Condition,
       data=Hyperinsu,
       paired=TRUE,
       conf.level=0.95)
t.test(Hyperinsu[,6]~ Condition,
       data=Hyperinsu,
       paired=TRUE,
       conf.level=0.95)
t.test(Hyperinsu[,7]~ Condition,
       data=Hyperinsu,
       paired=TRUE,
       conf.level=0.95)
t.test(Hyperinsu[,8]~ Condition,
       data=Hyperinsu,
       paired=TRUE,
       conf.level=0.95)
t.test(Hyperinsu[,9]~ Condition,
       data=Hyperinsu,
       paired=TRUE,
       conf.level=0.95)
t.test(Hyperinsu[,10]~ Condition,
       data=Hyperinsu,
       paired=TRUE,
       conf.level=0.95)
t.test(Hyperinsu[,11]~ Condition,
       data=Hyperinsu,
       paired=TRUE,
       conf.level=0.95)
t.test(Hyperinsu[,12]~ Condition,
       data=Hyperinsu,
       paired=TRUE,
       conf.level=0.95)
t.test(Hyperinsu[,13]~ Condition,
       data=Hyperinsu,
       paired=TRUE,
       conf.level=0.95)
t.test(Hyperinsu[,14]~ Condition,
       data=Hyperinsu,
       paired=TRUE,
       conf.level=0.95)
t.test(Hyperinsu[,15]~ Condition,
       data=Hyperinsu,
       paired=TRUE,
       conf.level=0.95)

f <- ggplot(Clamp_long, aes(x = variable, y = value))+
geom_boxplot(
  aes(fill = Condition), alpha = 0.5,outlier.shape=NA) +xlab("")+ylab("Variation (% from baseline)")+
  geom_jitter(size=2,    position = position_dodge(0.75),
    aes(fill = Condition, color = Condition), trim = FALSE,
    binaxis='y', stackdir='center', dotsize = 0.3
  ) + scale_fill_jco()+ # Boxplot fill color
scale_color_jco()+theme(
axis.title.x = element_text(size=18, face="bold"),
axis.title.y = element_text(size=18, face="bold"))+
theme(panel.grid.minor = element_line(colour="gray90")) +
theme(panel.grid.major = element_line(colour="gray80")) +
theme(panel.background = element_blank()) +
theme(axis.line = element_line(colour = "black",size=2))+
theme(axis.text=element_text(size=18,face="bold"))+  
theme(legend.title = element_text(size = 24),legend.text = element_text(size = 24))+
annotate(geom="text",label="#",x=1.2,y=115,size=8,fontface=2)+
annotate(geom="text",label="##",x=2.2,y=115,size=8,fontface=2)+
annotate(geom="text",label="#",x=5.8,y=115,size=8,fontface=2)+
annotate(geom="text",label="##",x=6.8,y=115,size=8,fontface=2)+
annotate(geom="text",label="###",x=7.2,y=115,size=8,fontface=2)+
annotate(geom="text",label="#",x=8.2,y=115,size=8,fontface=2)+
annotate(geom="text",label="#",x=8.8,y=115,size=8,fontface=2)+
annotate(geom="text",label="#",x=9.8,y=115,size=8,fontface=2)+
annotate(geom="text",label="#",x=10.8,y=115,size=8,fontface=2)+
annotate(geom="text",label="##",x=11.8,y=115,size=8,fontface=2)

setwd("C:/Users/thomas.duflot/Desktop/HETE GF V2/")
png(file = "Figure 4.png", width = 22, height = 12, units = 'in',res=600)
f
dev.off()
